# Supplementary material for: Review of the Camponotus kiesenwetteri group (Hymenoptera, Formicidae) in the Aegean with the description of a new species
Source: Zookeys. 2019 Dec 12;899:85–107. doi: 10.3897/zookeys.899.46933 (PMC6923259; doi:10.3897/zookeys.899.46933)
Supplement: XML Treatment for Camponotus kiesenwetteri [file zookeys.899.46933-treatment1.xml]

<!DOCTYPE tp:taxon-treatment
  PUBLIC "-//TaxonX//DTD Taxonomic Treatment Publishing DTD v0 20100105//EN" "tax-treatment-NSO.dtd">
<tp:taxon-treatment xmlns:tp="http://www.plazi.org/taxpub"><tp:treatment-meta><kwd-group><label>Taxon classification</label><kwd><named-content xmlns:xlink="http://www.w3.org/1999/xlink" content-type="kingdom">Animalia</named-content></kwd><kwd><named-content xmlns:xlink="http://www.w3.org/1999/xlink" content-type="order">Hymenoptera</named-content></kwd><kwd><named-content xmlns:xlink="http://www.w3.org/1999/xlink" content-type="family">Formicidae</named-content></kwd></kwd-group><mixed-citation publication-type="journal"><person-group><name><surname>Salata</surname><given-names>Sebastian</given-names></name><name><surname>Loss</surname><given-names>Ana Carolina</given-names></name><name><surname>Karaman</surname><given-names>Celal</given-names></name><name><surname>Kiran</surname><given-names>Kadri</given-names></name><name><surname>Borowiec</surname><given-names>Lech</given-names></name></person-group><article-title>Review of the <italic><tp:taxon-name><tp:taxon-name-part taxon-name-part-type="genus" reg="Camponotus">Camponotus</tp:taxon-name-part> <tp:taxon-name-part taxon-name-part-type="species" reg="kiesenwetteri">kiesenwetteri</tp:taxon-name-part></tp:taxon-name></italic> group (<tp:taxon-name><tp:taxon-name-part taxon-name-part-type="order">Hymenoptera</tp:taxon-name-part></tp:taxon-name>, <tp:taxon-name><tp:taxon-name-part taxon-name-part-type="family">Formicidae</tp:taxon-name-part></tp:taxon-name>) in the Aegean with the description of a new species</article-title><source>Zookeys</source><day>12</day><month>12</month><year>2019</year><volume>899</volume><fpage>85</fpage><lpage>107</lpage><pub-id pub-id-type="doi">10.3897/zookeys.899.46933</pub-id></mixed-citation></tp:treatment-meta><tp:nomenclature><tp:taxon-name><object-id xmlns:xlink="http://www.w3.org/1999/xlink" content-type="arpha" xlink:type="simple">F7F4A6C8-5989-53BE-96F0-03BCB6197792</object-id>
            <tp:taxon-name-part taxon-name-part-type="genus" reg="Camponotus">Camponotus</tp:taxon-name-part>
            <tp:taxon-name-part taxon-name-part-type="species" reg="kiesenwetteri">kiesenwetteri</tp:taxon-name-part>
          </tp:taxon-name><tp:taxon-authority>group</tp:taxon-authority></tp:nomenclature><tp:treatment-sec sec-type="diagnosis" id="SECID0EWJAE"><title>Diagnosis.</title><p>Metanotal groove absent or shallow; propodeal dorsum relatively flat, propodeal declivity deeply concave, posterior protrusions absent or weakly to well developed; body densely punctate, appears dull (only <italic><tp:taxon-name><tp:taxon-name-part taxon-name-part-type="genus" reg="Camponotus">C.</tp:taxon-name-part> <tp:taxon-name-part taxon-name-part-type="species" reg="nitidescens">nitidescens</tp:taxon-name-part></tp:taxon-name></italic> and <italic><tp:taxon-name><tp:taxon-name-part taxon-name-part-type="genus" reg="Camponotus">C.</tp:taxon-name-part> <tp:taxon-name-part taxon-name-part-type="species" reg="schulzi">schulzi</tp:taxon-name-part></tp:taxon-name></italic> have sculpture partially reduced on the lateral sides of mesosoma); the whole body bearing short to long, thick, pale and erect setae, and additional short appressed microsetae; head, mesosoma, and gaster uniformly blackish-brown to black (only <italic><tp:taxon-name><tp:taxon-name-part taxon-name-part-type="genus" reg="Camponotus">C.</tp:taxon-name-part> <tp:taxon-name-part taxon-name-part-type="species" reg="aktaci">aktaci</tp:taxon-name-part></tp:taxon-name></italic> has gaster yellowish-brown); polymorphic species.</p></tp:treatment-sec><tp:treatment-sec sec-type="biology" id="SECID0E4KAE"><title>Biology.</title><p>All known species have similar biological preferences and were most often collected in warm and arid habitats within coniferous forests, especially pine forests. Less frequently they were observed in oak forest, woodland-meadow ecotones, xerothermic meadows, suburban areas with maquis, pastures with shrubs, olive plantations, river bank, orchards, occasionally in rocky gorges with deciduous trees. However, records from open habitats most often were located in the vicinity of trees, especially pine trees. Nests were located in soil, usually sandy, under trees, most often between roots, under small stones, less frequently under big stones. The only observed nest of <italic><tp:taxon-name><tp:taxon-name-part taxon-name-part-type="genus" reg="Camponotus">C.</tp:taxon-name-part> <tp:taxon-name-part taxon-name-part-type="species" reg="nitidescens">nitidescens</tp:taxon-name-part></tp:taxon-name></italic> was located in a cracked rock wall on a roadside in oak forest under a loose piece of rock. Workers were active all day with the highest activity at dusk. Both major and minor workers were most often found on trunks and branches of coniferous trees, less often on the ground or litter.</p><p>Most of the records located in the European mainland came from areas below 700 m a.s.l. and only <italic><tp:taxon-name><tp:taxon-name-part taxon-name-part-type="genus" reg="Camponotus">C.</tp:taxon-name-part> <tp:taxon-name-part taxon-name-part-type="species" reg="nitidescens">nitidescens</tp:taxon-name-part></tp:taxon-name></italic> is known exclusively from sites located between 1100 and 1700 m a.s.l. However, on Crete, specimens of <italic><tp:taxon-name><tp:taxon-name-part taxon-name-part-type="genus" reg="Camponotus">C.</tp:taxon-name-part> <tp:taxon-name-part taxon-name-part-type="species" reg="kiesenwetteri">kiesenwetteri</tp:taxon-name-part></tp:taxon-name></italic> were also found in area above 1000 m a.s.l., and the highest record comes from Trocharis peak in Lasithi province (2131 m a.s.l.). Members of the group known from Turkey manifest more alpine preferences. According to label data, the new species <italic><tp:taxon-name><tp:taxon-name-part taxon-name-part-type="genus" reg="Camponotus">Camponotus</tp:taxon-name-part> <tp:taxon-name-part taxon-name-part-type="species" reg="schulzi">schulzi</tp:taxon-name-part></tp:taxon-name></italic> was collected at the site located at an altitude of 1150–1500 m. Also <italic><tp:taxon-name><tp:taxon-name-part taxon-name-part-type="genus" reg="Camponotus">C.</tp:taxon-name-part> <tp:taxon-name-part taxon-name-part-type="species" reg="aktaci">aktaci</tp:taxon-name-part></tp:taxon-name></italic> is known almost exclusively from montane habitats located above 1000 m a.s.l.</p></tp:treatment-sec></tp:taxon-treatment>
