# Supplementary material for: Review of the Camponotus kiesenwetteri group (Hymenoptera, Formicidae) in the Aegean with the description of a new species
Source: Zookeys. 2019 Dec 12;899:85–107. doi: 10.3897/zookeys.899.46933 (PMC6923259; doi:10.3897/zookeys.899.46933)
Supplement: XML Treatment for Camponotus aegaeus [file zookeys.899.46933-treatment2.xml]

<!DOCTYPE tp:taxon-treatment
  PUBLIC "-//TaxonX//DTD Taxonomic Treatment Publishing DTD v0 20100105//EN" "tax-treatment-NSO.dtd">
<tp:taxon-treatment xmlns:tp="http://www.plazi.org/taxpub"><tp:treatment-meta><kwd-group><label>Taxon classification</label><kwd><named-content xmlns:xlink="http://www.w3.org/1999/xlink" content-type="kingdom">Animalia</named-content></kwd><kwd><named-content xmlns:xlink="http://www.w3.org/1999/xlink" content-type="order">Hymenoptera</named-content></kwd><kwd><named-content xmlns:xlink="http://www.w3.org/1999/xlink" content-type="family">Formicidae</named-content></kwd></kwd-group><mixed-citation publication-type="journal"><person-group><name><surname>Salata</surname><given-names>Sebastian</given-names></name><name><surname>Loss</surname><given-names>Ana Carolina</given-names></name><name><surname>Karaman</surname><given-names>Celal</given-names></name><name><surname>Kiran</surname><given-names>Kadri</given-names></name><name><surname>Borowiec</surname><given-names>Lech</given-names></name></person-group><article-title>Review of the <italic><tp:taxon-name><tp:taxon-name-part taxon-name-part-type="genus" reg="Camponotus">Camponotus</tp:taxon-name-part> <tp:taxon-name-part taxon-name-part-type="species" reg="kiesenwetteri">kiesenwetteri</tp:taxon-name-part></tp:taxon-name></italic> group (<tp:taxon-name><tp:taxon-name-part taxon-name-part-type="order">Hymenoptera</tp:taxon-name-part></tp:taxon-name>, <tp:taxon-name><tp:taxon-name-part taxon-name-part-type="family">Formicidae</tp:taxon-name-part></tp:taxon-name>) in the Aegean with the description of a new species</article-title><source>Zookeys</source><day>12</day><month>12</month><year>2019</year><volume>899</volume><fpage>85</fpage><lpage>107</lpage><pub-id pub-id-type="doi">10.3897/zookeys.899.46933</pub-id></mixed-citation></tp:treatment-meta><tp:nomenclature><tp:taxon-name><object-id xmlns:xlink="http://www.w3.org/1999/xlink" content-type="arpha" xlink:type="simple">0FFEBFB3-EE73-5BA5-9397-F450D98E76FB</object-id>
            <tp:taxon-name-part taxon-name-part-type="genus" reg="Camponotus">Camponotus</tp:taxon-name-part>
            <tp:taxon-name-part taxon-name-part-type="species" reg="aegaeus">aegaeus</tp:taxon-name-part>
          </tp:taxon-name><tp:taxon-authority>Emery, 1915</tp:taxon-authority><xref ref-type="fig" rid="F6">Figs 17</xref><xref ref-type="fig" rid="F6">, 18</xref><xref ref-type="fig" rid="F7">, 23</xref><xref ref-type="fig" rid="F7">, 24</xref><tp:nomenclature-citation-list><tp:nomenclature-citation><tp:taxon-name>
                <tp:taxon-name-part taxon-name-part-type="genus" reg="Camponotus">Camponotus</tp:taxon-name-part> (<tp:taxon-name-part taxon-name-part-type="subgenus" reg="Orthonotomyrmex">Orthonotomyrmex</tp:taxon-name-part>) <tp:taxon-name-part taxon-name-part-type="species" reg="libanicus">libanicus</tp:taxon-name-part> <tp:taxon-name-part taxon-name-part-type="infraspecific-rank">var.</tp:taxon-name-part> <tp:taxon-name-part taxon-name-part-type="variety" reg="aegaea">aegaea</tp:taxon-name-part></tp:taxon-name><comment>Emery, 1915: 4, figs 1, 2 (s.w.q.m.). Syntype workers, queen, Isola Rodi, Greece (Festa) (<named-content xmlns:xlink="http://www.w3.org/1999/xlink" content-type="dwc:institutional_code" xlink:type="simple">MSNG</named-content>) [Syntype worker images examined, AntWeb, <ext-link xmlns:xlink="http://www.w3.org/1999/xlink" xlink:type="simple" ext-link-type="uri" xlink:href="http://data.antweb.org/specimen/CASENT0905395">CASENT0905395</ext-link>, photos by Zach Lieberman, available on <ext-link xmlns:xlink="http://www.w3.org/1999/xlink" xlink:type="simple" ext-link-type="uri" xlink:href="https://www.AntWeb.org">https://www.AntWeb.org</ext-link>]</comment></tp:nomenclature-citation></tp:nomenclature-citation-list></tp:nomenclature><tp:treatment-sec sec-type="diagnosis" id="SECID0EG5AE"><title>Diagnosis.</title><p>Head, mesosoma, and gaster uniformly blackish-brown to black; metanotal groove absent; propodeum without posterior protrusion; body densely punctate, appears dull; base of scape without extension; whole body bears long, thick, pale, dense and erect setae, and short appressed microsetae; petiolar scale thin (<abbrev xmlns:xlink="http://www.w3.org/1999/xlink" xlink:title="petiole index" id="ABBRID0EM5AE" xlink:type="simple">PI</abbrev> &gt; 1.50).</p></tp:treatment-sec><tp:treatment-sec sec-type="distribution" id="SECID0EQ5AE"><title>Distribution.</title><p>Greece: North Aegean Islands, South Aegean Islands (Dodecanese), Central Macedonia, Eastern Macedonia and Thrace; Turkey: Adana, Afyon, Antalya, Aydın, Balıkesir, Bilecik, Bursa, Çanakkale, Denizli, Diyarbakır, Elazığ, İzmir, Kırklareli, Kütahya, Manisa, Muğla, Sakarya, Uşak, and Yalova. The species was also recorded from North Macedonia (<xref ref-type="bibr" rid="B5">Bračko et al. 2014</xref>) and Bulgaria (<xref ref-type="bibr" rid="B23">Lapeva-Gjonova 2010</xref>).</p></tp:treatment-sec><tp:treatment-sec sec-type="comments" id="SECID0E55AE"><title>Comments.</title><p>Almost completely blackish-brown to black body and regularly arched (in lateral view) mesosoma cluster this species with <italic><tp:taxon-name><tp:taxon-name-part taxon-name-part-type="genus" reg="Camponotus">Camponotus</tp:taxon-name-part> <tp:taxon-name-part taxon-name-part-type="species" reg="libanicus">libanicus</tp:taxon-name-part></tp:taxon-name></italic>. At first glance both species look extremely similar and the most relevant character distinguishing both taxa is the shape of petiolar scale. <italic><tp:taxon-name><tp:taxon-name-part taxon-name-part-type="genus" reg="Camponotus">Camponotus</tp:taxon-name-part> <tp:taxon-name-part taxon-name-part-type="species" reg="aegaeus">aegaeus</tp:taxon-name-part></tp:taxon-name></italic> has the scale thin (<abbrev xmlns:xlink="http://www.w3.org/1999/xlink" xlink:title="petiole index" id="ABBRID0E16AE" xlink:type="simple">PI</abbrev> &gt; 1.50) with a feebly convex anterior surface, while in <italic><tp:taxon-name><tp:taxon-name-part taxon-name-part-type="genus" reg="Camponotus">C.</tp:taxon-name-part> <tp:taxon-name-part taxon-name-part-type="species" reg="libanicus">libanicus</tp:taxon-name-part></tp:taxon-name></italic> the scale is thick (<abbrev xmlns:xlink="http://www.w3.org/1999/xlink" xlink:title="petiole index" id="ABBRID0EKAAG" xlink:type="simple">PI</abbrev> &lt; 1.42) with a strongly convex anterior surface. Both species appear to be vicariant taxa with a more westerly distribution of <italic><tp:taxon-name><tp:taxon-name-part taxon-name-part-type="genus" reg="Camponotus">C.</tp:taxon-name-part> <tp:taxon-name-part taxon-name-part-type="species" reg="aegaeus">aegaeus</tp:taxon-name-part></tp:taxon-name></italic> and more a easterly distribution of <italic><tp:taxon-name><tp:taxon-name-part taxon-name-part-type="genus" reg="Camponotus">C.</tp:taxon-name-part> <tp:taxon-name-part taxon-name-part-type="species" reg="libanicus">libanicus</tp:taxon-name-part></tp:taxon-name></italic> (Figs <xref ref-type="fig" rid="F7">24</xref>, <xref ref-type="fig" rid="F8">32</xref>). Indeed, niche modeling for both species show similar areas with high suitability, especially along the south coast of Turkey and Cyprus. However, unlike <italic><tp:taxon-name><tp:taxon-name-part taxon-name-part-type="genus" reg="Camponotus">C.</tp:taxon-name-part> <tp:taxon-name-part taxon-name-part-type="species" reg="libanicus">libanicus</tp:taxon-name-part></tp:taxon-name></italic>, <italic><tp:taxon-name><tp:taxon-name-part taxon-name-part-type="genus" reg="Camponotus">C.</tp:taxon-name-part> <tp:taxon-name-part taxon-name-part-type="species" reg="aegaeus">aegaeus</tp:taxon-name-part></tp:taxon-name></italic> has not been recorded from the island. Solar radiation was the variable that contributed the most to the niche model of <italic><tp:taxon-name><tp:taxon-name-part taxon-name-part-type="genus" reg="Camponotus">C.</tp:taxon-name-part> <tp:taxon-name-part taxon-name-part-type="species" reg="aegaeus">aegaeus</tp:taxon-name-part></tp:taxon-name></italic>.</p></tp:treatment-sec><tp:treatment-sec><!--Section generated to contain objects referenced in tp:taxon-treatment.--><fig id="F6" position="float" orientation="portrait"><object-id xmlns:xlink="http://www.w3.org/1999/xlink" content-type="doi" xlink:type="simple">10.3897/zookeys.899.46933.figures17-22</object-id><object-id xmlns:xlink="http://www.w3.org/1999/xlink" content-type="arpha" xlink:type="simple">07960817-7A2A-593D-B42E-EA1C4E0D0355</object-id><label>Figures 17–22.</label><caption><p>Workers in lateral view <bold>17, 19, 21</bold> major <bold>18, 20, 22</bold> minor: <bold>17, 18</bold><italic><tp:taxon-name><tp:taxon-name-part taxon-name-part-type="genus" reg="Camponotus">Camponotus</tp:taxon-name-part> <tp:taxon-name-part taxon-name-part-type="species" reg="aegaeus">aegaeus</tp:taxon-name-part></tp:taxon-name></italic> Emery <bold>19, 20</bold><italic><tp:taxon-name><tp:taxon-name-part taxon-name-part-type="genus" reg="Camponotus">C.</tp:taxon-name-part> <tp:taxon-name-part taxon-name-part-type="species" reg="libanicus">libanicus</tp:taxon-name-part></tp:taxon-name></italic> André <bold>21, 22</bold><italic><tp:taxon-name><tp:taxon-name-part taxon-name-part-type="genus" reg="Camponotus">C.</tp:taxon-name-part> <tp:taxon-name-part taxon-name-part-type="species" reg="aktaci">aktaci</tp:taxon-name-part></tp:taxon-name></italic> Karaman.</p></caption><graphic xmlns:xlink="http://www.w3.org/1999/xlink" xlink:href="zookeys-899-085-g006.jpg" position="float" orientation="portrait" xlink:type="simple" id="oo_364550.jpg"><uri content-type="original_file" xlink:type="simple">https://binary.pensoft.net/fig/364550</uri></graphic></fig><fig id="F7" position="float" orientation="portrait"><object-id xmlns:xlink="http://www.w3.org/1999/xlink" content-type="doi" xlink:type="simple">10.3897/zookeys.899.46933.figures23-30</object-id><object-id xmlns:xlink="http://www.w3.org/1999/xlink" content-type="arpha" xlink:type="simple">B3E9775D-F2B2-58C6-AA8D-6DA77ABECB3D</object-id><label>Figures 23–30.</label><caption><p>Habitat suitability and distribution <bold>23, 24</bold><italic><tp:taxon-name><tp:taxon-name-part taxon-name-part-type="genus" reg="Camponotus">Camponotus</tp:taxon-name-part> <tp:taxon-name-part taxon-name-part-type="species" reg="aegaeus">aegaeus</tp:taxon-name-part></tp:taxon-name></italic><bold>25, 26</bold><italic><tp:taxon-name><tp:taxon-name-part taxon-name-part-type="genus" reg="Camponotus">Camponotus</tp:taxon-name-part> <tp:taxon-name-part taxon-name-part-type="species" reg="aktaci">aktaci</tp:taxon-name-part></tp:taxon-name></italic><bold>27, 28</bold><italic><tp:taxon-name><tp:taxon-name-part taxon-name-part-type="genus" reg="Camponotus">Camponotus</tp:taxon-name-part> <tp:taxon-name-part taxon-name-part-type="species" reg="boghossiani">boghossiani</tp:taxon-name-part></tp:taxon-name></italic><bold>29, 30</bold><italic><tp:taxon-name><tp:taxon-name-part taxon-name-part-type="genus" reg="Camponotus">Camponotus</tp:taxon-name-part> <tp:taxon-name-part taxon-name-part-type="species" reg="kiesenwettri">kiesenwettri</tp:taxon-name-part></tp:taxon-name></italic>.</p></caption><graphic xmlns:xlink="http://www.w3.org/1999/xlink" xlink:href="zookeys-899-085-g007.jpg" position="float" orientation="portrait" xlink:type="simple" id="oo_364551.jpg"><uri content-type="original_file" xlink:type="simple">https://binary.pensoft.net/fig/364551</uri></graphic></fig><fig id="F8" position="float" orientation="portrait"><object-id xmlns:xlink="http://www.w3.org/1999/xlink" content-type="doi" xlink:type="simple">10.3897/zookeys.899.46933.figures31-34</object-id><object-id xmlns:xlink="http://www.w3.org/1999/xlink" content-type="arpha" xlink:type="simple">0A2C5448-EFFF-570C-A9A9-AF7526B4BE83</object-id><label>Figures 31–34.</label><caption><p>Habitat suitability and distribution <bold>31, 32</bold><italic><tp:taxon-name><tp:taxon-name-part taxon-name-part-type="genus" reg="Camponotus">Camponotus</tp:taxon-name-part> <tp:taxon-name-part taxon-name-part-type="species" reg="libanicus">libanicus</tp:taxon-name-part></tp:taxon-name></italic><bold>33, 34</bold><italic><tp:taxon-name><tp:taxon-name-part taxon-name-part-type="genus" reg="Camponotus">Camponotus</tp:taxon-name-part> <tp:taxon-name-part taxon-name-part-type="species" reg="nitidescens">nitidescens</tp:taxon-name-part></tp:taxon-name></italic><bold>35</bold> distribution of <italic><tp:taxon-name><tp:taxon-name-part taxon-name-part-type="genus" reg="Camponotus">Camponotus</tp:taxon-name-part> <tp:taxon-name-part taxon-name-part-type="species" reg="schulzi">schulzi</tp:taxon-name-part></tp:taxon-name></italic><bold>36</bold> the Aegean with adjacent regions.</p></caption><graphic xmlns:xlink="http://www.w3.org/1999/xlink" xlink:href="zookeys-899-085-g008.jpg" position="float" orientation="portrait" xlink:type="simple" id="oo_364552.jpg"><uri content-type="original_file" xlink:type="simple">https://binary.pensoft.net/fig/364552</uri></graphic></fig></tp:treatment-sec><ref-list><ref id="B5"><mixed-citation xmlns:xlink="http://www.w3.org/1999/xlink" xlink:type="simple"><person-group><name name-style="western"><surname>Bračko</surname><given-names>G</given-names></name><name name-style="western"><surname>Wagner</surname><given-names>HC</given-names></name><name name-style="western"><surname>Schulz</surname><given-names>A</given-names></name><name name-style="western"><surname>Gioahim</surname><given-names>E</given-names></name><name name-style="western"><surname>Maticic</surname><given-names>J</given-names></name><name name-style="western"><surname>Tratnik</surname><given-names>A</given-names></name></person-group> (<year>2014</year>) <article-title>New investigation and a revised checklist of the ants (<tp:taxon-name><tp:taxon-name-part taxon-name-part-type="order">Hymenoptera</tp:taxon-name-part></tp:taxon-name>: <tp:taxon-name><tp:taxon-name-part taxon-name-part-type="family">Formicidae</tp:taxon-name-part></tp:taxon-name>) of the Republic of Macedonia.</article-title><source>North-Western Journal of Zoology</source><volume>10</volume>(<issue>1</issue>): <fpage>10</fpage>–<lpage>24</lpage>.</mixed-citation></ref><ref id="B23"><mixed-citation xmlns:xlink="http://www.w3.org/1999/xlink" xlink:type="simple"><person-group><name name-style="western"><surname>Lapeva-Gjonova</surname><given-names>A</given-names></name></person-group> (<year>2010</year>) <article-title>First records of three ant species (<tp:taxon-name><tp:taxon-name-part taxon-name-part-type="order">Hymenoptera</tp:taxon-name-part></tp:taxon-name>: <tp:taxon-name><tp:taxon-name-part taxon-name-part-type="family">Formicidae</tp:taxon-name-part></tp:taxon-name>) from Bulgaria.</article-title><source>Myrmecological News</source><volume>14</volume>: <fpage>1</fpage>–<lpage>3</lpage>.</mixed-citation></ref></ref-list></tp:taxon-treatment>
