# Supplementary material for: Review of the Camponotus kiesenwetteri group (Hymenoptera, Formicidae) in the Aegean with the description of a new species
Source: Zookeys. 2019 Dec 12;899:85–107. doi: 10.3897/zookeys.899.46933 (PMC6923259; doi:10.3897/zookeys.899.46933)
Supplement: XML Treatment for Camponotus aktaci [file zookeys.899.46933-treatment3.xml]

<!DOCTYPE tp:taxon-treatment
  PUBLIC "-//TaxonX//DTD Taxonomic Treatment Publishing DTD v0 20100105//EN" "tax-treatment-NSO.dtd">
<tp:taxon-treatment xmlns:tp="http://www.plazi.org/taxpub"><tp:treatment-meta><kwd-group><label>Taxon classification</label><kwd><named-content xmlns:xlink="http://www.w3.org/1999/xlink" content-type="kingdom">Animalia</named-content></kwd><kwd><named-content xmlns:xlink="http://www.w3.org/1999/xlink" content-type="order">Hymenoptera</named-content></kwd><kwd><named-content xmlns:xlink="http://www.w3.org/1999/xlink" content-type="family">Formicidae</named-content></kwd></kwd-group><mixed-citation publication-type="journal"><person-group><name><surname>Salata</surname><given-names>Sebastian</given-names></name><name><surname>Loss</surname><given-names>Ana Carolina</given-names></name><name><surname>Karaman</surname><given-names>Celal</given-names></name><name><surname>Kiran</surname><given-names>Kadri</given-names></name><name><surname>Borowiec</surname><given-names>Lech</given-names></name></person-group><article-title>Review of the <italic><tp:taxon-name><tp:taxon-name-part taxon-name-part-type="genus" reg="Camponotus">Camponotus</tp:taxon-name-part> <tp:taxon-name-part taxon-name-part-type="species" reg="kiesenwetteri">kiesenwetteri</tp:taxon-name-part></tp:taxon-name></italic> group (<tp:taxon-name><tp:taxon-name-part taxon-name-part-type="order">Hymenoptera</tp:taxon-name-part></tp:taxon-name>, <tp:taxon-name><tp:taxon-name-part taxon-name-part-type="family">Formicidae</tp:taxon-name-part></tp:taxon-name>) in the Aegean with the description of a new species</article-title><source>Zookeys</source><day>12</day><month>12</month><year>2019</year><volume>899</volume><fpage>85</fpage><lpage>107</lpage><pub-id pub-id-type="doi">10.3897/zookeys.899.46933</pub-id></mixed-citation></tp:treatment-meta><tp:nomenclature><tp:taxon-name><object-id xmlns:xlink="http://www.w3.org/1999/xlink" content-type="arpha" xlink:type="simple">B0A3AB8B-CC28-5A6D-B860-DA033DD68B12</object-id>
            <tp:taxon-name-part taxon-name-part-type="genus" reg="Camponotus">Camponotus</tp:taxon-name-part>
            <tp:taxon-name-part taxon-name-part-type="species" reg="aktaci">aktaci</tp:taxon-name-part>
          </tp:taxon-name><tp:taxon-authority>Karaman, 2013</tp:taxon-authority><xref ref-type="fig" rid="F6">Figs 21</xref><xref ref-type="fig" rid="F6">, 22</xref><xref ref-type="fig" rid="F7">, 25</xref><xref ref-type="fig" rid="F7">, 26</xref><tp:nomenclature-citation-list><tp:nomenclature-citation><tp:taxon-name>
                <tp:taxon-name-part taxon-name-part-type="genus" reg="Camponotus">Camponotus</tp:taxon-name-part> <tp:taxon-name-part taxon-name-part-type="species" reg="aktaci">aktaci</tp:taxon-name-part></tp:taxon-name><comment> Karaman, 2013: 37, figs 1, 7 (w.). Holotype worker, Akcatekir Village, (<named-content xmlns:xlink="http://www.w3.org/1999/xlink" content-type="dwc:verbatimCoordinates" xlink:type="simple"><named-content content-type="geo-json" specific-use="{&#34;type&#34;:&#34;Point&#34;,&#34;coordinates&#34;:[34.816667,37.350000]}" id="NCID0ESEAG" xlink:type="simple">37°21’N, 34°49’E</named-content></named-content>), 1300 m a.s.l., Adana, Turkey (<abbrev xmlns:xlink="http://www.w3.org/1999/xlink" content-type="institution" xlink:title="Entomological Museum of Trakya University, Edirne, Turkey" id="ABBRID0EXEAG" xlink:type="simple">EMTU</abbrev>) [holotype and paratypes personally investigated].</comment></tp:nomenclature-citation></tp:nomenclature-citation-list></tp:nomenclature><tp:treatment-sec sec-type="diagnosis" id="SECID0E3EAG"><title>Diagnosis.</title><p>Head and mesosoma uniformly black, gaster and legs yellowish-brown; metanotal groove absent; propodeum without posterior protrusion; body densely punctate, appears dull; base of scape without extension; whole body bears short, thin, pale, sparse and erect setae, and short appressed microsetae; petiolar scale thick.</p></tp:treatment-sec><tp:treatment-sec sec-type="distribution" id="SECID0EBFAG"><title>Distribution.</title><p>Turkey: Adana, Bingöl, Diyarbakır, Elazığ, Malatya, Muğla.</p></tp:treatment-sec><tp:treatment-sec sec-type="comments" id="SECID0EGFAG"><title>Comments.</title><p>Mostly yellowish-brown gaster and legs and short and sparse setation of head, mesosoma and gaster distinctly separates this species from other members of the <italic><tp:taxon-name><tp:taxon-name-part taxon-name-part-type="genus" reg="Camponotus">Camponotus</tp:taxon-name-part> <tp:taxon-name-part taxon-name-part-type="species" reg="kiesenwetteri">kiesenwetteri</tp:taxon-name-part></tp:taxon-name></italic> group. Temperature seasonality contributed most to the distribution model. Niche modeling showed highly suitable areas matching species known distribution at Eastern Anatolian deciduous forests but also additional areas in the central Anatolian steppe region, where there are no current occurrence records for the species. However, the westernmost record from Muğla Province is located in an area of low habitat suitability.</p></tp:treatment-sec><tp:treatment-sec><!--Section generated to contain objects referenced in tp:taxon-treatment.--><fig id="F6" position="float" orientation="portrait"><object-id xmlns:xlink="http://www.w3.org/1999/xlink" content-type="doi" xlink:type="simple">10.3897/zookeys.899.46933.figures17-22</object-id><object-id xmlns:xlink="http://www.w3.org/1999/xlink" content-type="arpha" xlink:type="simple">07960817-7A2A-593D-B42E-EA1C4E0D0355</object-id><label>Figures 17–22.</label><caption><p>Workers in lateral view <bold>17, 19, 21</bold> major <bold>18, 20, 22</bold> minor: <bold>17, 18</bold><italic><tp:taxon-name><tp:taxon-name-part taxon-name-part-type="genus" reg="Camponotus">Camponotus</tp:taxon-name-part> <tp:taxon-name-part taxon-name-part-type="species" reg="aegaeus">aegaeus</tp:taxon-name-part></tp:taxon-name></italic> Emery <bold>19, 20</bold><italic><tp:taxon-name><tp:taxon-name-part taxon-name-part-type="genus" reg="Camponotus">C.</tp:taxon-name-part> <tp:taxon-name-part taxon-name-part-type="species" reg="libanicus">libanicus</tp:taxon-name-part></tp:taxon-name></italic> André <bold>21, 22</bold><italic><tp:taxon-name><tp:taxon-name-part taxon-name-part-type="genus" reg="Camponotus">C.</tp:taxon-name-part> <tp:taxon-name-part taxon-name-part-type="species" reg="aktaci">aktaci</tp:taxon-name-part></tp:taxon-name></italic> Karaman.</p></caption><graphic xmlns:xlink="http://www.w3.org/1999/xlink" xlink:href="zookeys-899-085-g006.jpg" position="float" orientation="portrait" xlink:type="simple" id="oo_364550.jpg"><uri content-type="original_file" xlink:type="simple">https://binary.pensoft.net/fig/364550</uri></graphic></fig><fig id="F7" position="float" orientation="portrait"><object-id xmlns:xlink="http://www.w3.org/1999/xlink" content-type="doi" xlink:type="simple">10.3897/zookeys.899.46933.figures23-30</object-id><object-id xmlns:xlink="http://www.w3.org/1999/xlink" content-type="arpha" xlink:type="simple">B3E9775D-F2B2-58C6-AA8D-6DA77ABECB3D</object-id><label>Figures 23–30.</label><caption><p>Habitat suitability and distribution <bold>23, 24</bold><italic><tp:taxon-name><tp:taxon-name-part taxon-name-part-type="genus" reg="Camponotus">Camponotus</tp:taxon-name-part> <tp:taxon-name-part taxon-name-part-type="species" reg="aegaeus">aegaeus</tp:taxon-name-part></tp:taxon-name></italic><bold>25, 26</bold><italic><tp:taxon-name><tp:taxon-name-part taxon-name-part-type="genus" reg="Camponotus">Camponotus</tp:taxon-name-part> <tp:taxon-name-part taxon-name-part-type="species" reg="aktaci">aktaci</tp:taxon-name-part></tp:taxon-name></italic><bold>27, 28</bold><italic><tp:taxon-name><tp:taxon-name-part taxon-name-part-type="genus" reg="Camponotus">Camponotus</tp:taxon-name-part> <tp:taxon-name-part taxon-name-part-type="species" reg="boghossiani">boghossiani</tp:taxon-name-part></tp:taxon-name></italic><bold>29, 30</bold><italic><tp:taxon-name><tp:taxon-name-part taxon-name-part-type="genus" reg="Camponotus">Camponotus</tp:taxon-name-part> <tp:taxon-name-part taxon-name-part-type="species" reg="kiesenwettri">kiesenwettri</tp:taxon-name-part></tp:taxon-name></italic>.</p></caption><graphic xmlns:xlink="http://www.w3.org/1999/xlink" xlink:href="zookeys-899-085-g007.jpg" position="float" orientation="portrait" xlink:type="simple" id="oo_364551.jpg"><uri content-type="original_file" xlink:type="simple">https://binary.pensoft.net/fig/364551</uri></graphic></fig></tp:treatment-sec></tp:taxon-treatment>
