# Supplementary material for: Review of the Camponotus kiesenwetteri group (Hymenoptera, Formicidae) in the Aegean with the description of a new species
Source: Zookeys. 2019 Dec 12;899:85–107. doi: 10.3897/zookeys.899.46933 (PMC6923259; doi:10.3897/zookeys.899.46933)
Supplement: XML Treatment for Camponotus boghossiani [file zookeys.899.46933-treatment4.xml]

<!DOCTYPE tp:taxon-treatment
  PUBLIC "-//TaxonX//DTD Taxonomic Treatment Publishing DTD v0 20100105//EN" "tax-treatment-NSO.dtd">
<tp:taxon-treatment xmlns:tp="http://www.plazi.org/taxpub"><tp:treatment-meta><kwd-group><label>Taxon classification</label><kwd><named-content xmlns:xlink="http://www.w3.org/1999/xlink" content-type="kingdom">Animalia</named-content></kwd><kwd><named-content xmlns:xlink="http://www.w3.org/1999/xlink" content-type="order">Hymenoptera</named-content></kwd><kwd><named-content xmlns:xlink="http://www.w3.org/1999/xlink" content-type="family">Formicidae</named-content></kwd></kwd-group><mixed-citation publication-type="journal"><person-group><name><surname>Salata</surname><given-names>Sebastian</given-names></name><name><surname>Loss</surname><given-names>Ana Carolina</given-names></name><name><surname>Karaman</surname><given-names>Celal</given-names></name><name><surname>Kiran</surname><given-names>Kadri</given-names></name><name><surname>Borowiec</surname><given-names>Lech</given-names></name></person-group><article-title>Review of the <italic><tp:taxon-name><tp:taxon-name-part taxon-name-part-type="genus" reg="Camponotus">Camponotus</tp:taxon-name-part> <tp:taxon-name-part taxon-name-part-type="species" reg="kiesenwetteri">kiesenwetteri</tp:taxon-name-part></tp:taxon-name></italic> group (<tp:taxon-name><tp:taxon-name-part taxon-name-part-type="order">Hymenoptera</tp:taxon-name-part></tp:taxon-name>, <tp:taxon-name><tp:taxon-name-part taxon-name-part-type="family">Formicidae</tp:taxon-name-part></tp:taxon-name>) in the Aegean with the description of a new species</article-title><source>Zookeys</source><day>12</day><month>12</month><year>2019</year><volume>899</volume><fpage>85</fpage><lpage>107</lpage><pub-id pub-id-type="doi">10.3897/zookeys.899.46933</pub-id></mixed-citation></tp:treatment-meta><tp:nomenclature><tp:taxon-name><object-id xmlns:xlink="http://www.w3.org/1999/xlink" content-type="arpha" xlink:type="simple">732F6E79-9BE8-5791-8498-1EE6E1AAF7BF</object-id>
            <tp:taxon-name-part taxon-name-part-type="genus" reg="Camponotus">Camponotus</tp:taxon-name-part>
            <tp:taxon-name-part taxon-name-part-type="species" reg="boghossiani">boghossiani</tp:taxon-name-part>
          </tp:taxon-name><tp:taxon-authority>Forel, 1911</tp:taxon-authority><xref ref-type="fig" rid="F5">Figs 11</xref><xref ref-type="fig" rid="F5">, 12</xref><xref ref-type="fig" rid="F7">, 27</xref><xref ref-type="fig" rid="F7">, 28</xref><tp:nomenclature-citation-list><tp:nomenclature-citation><tp:taxon-name>
                <tp:taxon-name-part taxon-name-part-type="genus" reg="Camponotus">Camponotus</tp:taxon-name-part> <tp:taxon-name-part taxon-name-part-type="species" reg="boghossiani">boghossiani</tp:taxon-name-part></tp:taxon-name><comment>Forel, 1911: 357 (s.w.). Syntype workers, Lesbos, Greece (<named-content xmlns:xlink="http://www.w3.org/1999/xlink" content-type="dwc:institutional_code" xlink:type="simple">MHNG</named-content>) [syntypes personally investigated, <ext-link xmlns:xlink="http://www.w3.org/1999/xlink" xlink:type="simple" ext-link-type="uri" xlink:href="http://data.antweb.org/specimen/CASENT0910435">CASENT0910435</ext-link> and <ext-link xmlns:xlink="http://www.w3.org/1999/xlink" xlink:type="simple" ext-link-type="uri" xlink:href="http://data.antweb.org/specimen/CASENT0910436">CASENT0910436</ext-link>].</comment></tp:nomenclature-citation><tp:nomenclature-citation><tp:taxon-name>
                <tp:taxon-name-part taxon-name-part-type="genus" reg="Camponotus"/>
                <tp:taxon-name-part taxon-name-part-type="species" reg="boghossiani"/>
                <tp:taxon-name-part taxon-name-part-type="variety" reg="stenotica"/>
              </tp:taxon-name><comment>=<tp:taxon-name><tp:taxon-name-part taxon-name-part-type="genus" reg="Camponotus">Camponotus</tp:taxon-name-part> <tp:taxon-name-part taxon-name-part-type="species" reg="boghossiani">boghossiani</tp:taxon-name-part> <tp:taxon-name-part taxon-name-part-type="infraspecific-rank">var.</tp:taxon-name-part> <tp:taxon-name-part taxon-name-part-type="variety" reg="stenotica">stenotica</tp:taxon-name-part></tp:taxon-name> Emery, 1915: 7 (=<tp:taxon-name><tp:taxon-name-part taxon-name-part-type="genus" reg="Camponotus">Camponotus</tp:taxon-name-part> <tp:taxon-name-part taxon-name-part-type="species" reg="kiesenwetteri">kiesenwetteri</tp:taxon-name-part> <tp:taxon-name-part taxon-name-part-type="subspecies" reg="angustatus">angustatus</tp:taxon-name-part></tp:taxon-name> Forel, 1889: 261, not <tp:taxon-name><tp:taxon-name-part taxon-name-part-type="genus" reg="Camponotus">Camponotus</tp:taxon-name-part> <tp:taxon-name-part taxon-name-part-type="species" reg="angustata">angustata</tp:taxon-name-part></tp:taxon-name> (Latreille, 1798)); <xref ref-type="bibr" rid="B35">Salata and Borowiec 2018</xref>: 7: as a synonym of <tp:taxon-name><tp:taxon-name-part taxon-name-part-type="genus" reg="Camponotus">C.</tp:taxon-name-part> <tp:taxon-name-part taxon-name-part-type="species" reg="boghossiani">boghossiani</tp:taxon-name-part></tp:taxon-name>. Holotype worker, Samos, Greece (<abbrev xmlns:xlink="http://www.w3.org/1999/xlink" content-type="institution" xlink:title="Museum für Naturkunde der Humboldt-Universität, Berlin, Germany" id="ABBRID0EUKAG" xlink:type="simple">ZMHB</abbrev>) [Holotype worker images examined, AntWeb, FOCOL2488, photos by Christiana Klingenberg, available on <ext-link xmlns:xlink="http://www.w3.org/1999/xlink" xlink:type="simple" ext-link-type="uri" xlink:href="http://AntWeb.org">AntWeb.org</ext-link>]. Note: specimen from Rethymno, Crete, Greece (<named-content xmlns:xlink="http://www.w3.org/1999/xlink" content-type="dwc:institutional_code" xlink:type="simple">MSNG</named-content>), <ext-link xmlns:xlink="http://www.w3.org/1999/xlink" xlink:type="simple" ext-link-type="uri" xlink:href="http://data.antweb.org/specimen/CASENT0905396">CASENT0905396</ext-link> is wrongly noted as syntype of <tp:taxon-name><tp:taxon-name-part taxon-name-part-type="genus" reg="Camponotus">Camponotus</tp:taxon-name-part> <tp:taxon-name-part taxon-name-part-type="species" reg="stenoticus">stenoticus</tp:taxon-name-part></tp:taxon-name>. </comment></tp:nomenclature-citation></tp:nomenclature-citation-list></tp:nomenclature><tp:treatment-sec sec-type="diagnosis" id="SECID0EVLAG"><title>Diagnosis.</title><p>Head, mesosoma, and gaster uniformly black; metanotal groove present, shallow; propodeum without or with indistinct bulge-like protrusions; body densely punctate, appears dull; base of scape without extension; whole body bears long, thick, pale, dense and erect setae, and short appressed microsetae; petiolar scale thick.</p></tp:treatment-sec><tp:treatment-sec sec-type="distribution" id="SECID0E1LAG"><title>Distribution.</title><p>Greece: North Aegean Islands, Crete (Heraklion), South Aegean Islands (Cyclades, Dodecanese), Peloponnese (Messinia); Turkey: Antalya, Balıkesir, Çanakkale, Denizli, Karaman, Kütahya, Muğla, and Uşak.</p></tp:treatment-sec><tp:treatment-sec sec-type="comments" id="SECID0E6LAG"><title>Comments.</title><p>Density of sculpture slightly differs within this species and populations from Peloponnese and Aegean Islands are slightly more sculptured than populations from western Turkey. <italic><tp:taxon-name><tp:taxon-name-part taxon-name-part-type="genus" reg="Camponotus">Camponotus</tp:taxon-name-part> <tp:taxon-name-part taxon-name-part-type="species" reg="boghossiani">boghossiani</tp:taxon-name-part></tp:taxon-name></italic> is most similar to <italic><tp:taxon-name><tp:taxon-name-part taxon-name-part-type="genus" reg="Camponotus">C.</tp:taxon-name-part> <tp:taxon-name-part taxon-name-part-type="species" reg="nitidescens">nitidescens</tp:taxon-name-part></tp:taxon-name></italic> and <italic><tp:taxon-name><tp:taxon-name-part taxon-name-part-type="genus" reg="Camponotus">C.</tp:taxon-name-part> <tp:taxon-name-part taxon-name-part-type="species" reg="schulzi">schulzi</tp:taxon-name-part></tp:taxon-name></italic> and differs from them in the stronger sculpture of the mesosoma and gaster which, at first glance, appears very dull. While in both relatives the sculpture is slightly diffused and the surface is at least partly shiny. <italic><tp:taxon-name><tp:taxon-name-part taxon-name-part-type="genus" reg="Camponotus">Camponotus</tp:taxon-name-part> <tp:taxon-name-part taxon-name-part-type="species" reg="kiesenwetteri">kiesenwetteri</tp:taxon-name-part></tp:taxon-name></italic> has a similarly sculptured body surface but differs in having the posterior margin of the propodeum more or less excavate and forming well-developed, lateral dentate protrusions while in <italic><tp:taxon-name><tp:taxon-name-part taxon-name-part-type="genus" reg="Camponotus">C.</tp:taxon-name-part> <tp:taxon-name-part taxon-name-part-type="species" reg="boghossiani">boghossiani</tp:taxon-name-part></tp:taxon-name></italic> the posterior margin of the propodeum is straight, without protrusions. Isolated specimens of <italic><tp:taxon-name><tp:taxon-name-part taxon-name-part-type="genus" reg="Camponotus">C.</tp:taxon-name-part> <tp:taxon-name-part taxon-name-part-type="species" reg="kiesenwetteri">kiesenwetteri</tp:taxon-name-part></tp:taxon-name></italic>, with posterior margin of propodeum very shallowly excavate, at first glance look very similar to specimens of <italic><tp:taxon-name><tp:taxon-name-part taxon-name-part-type="genus" reg="Camponotus">C.</tp:taxon-name-part> <tp:taxon-name-part taxon-name-part-type="species" reg="boghossiani">boghossiani</tp:taxon-name-part></tp:taxon-name></italic> but can be easily be separated by having an antennal scape with a distinct basal extension, while in <italic><tp:taxon-name><tp:taxon-name-part taxon-name-part-type="genus" reg="Camponotus">C.</tp:taxon-name-part> <tp:taxon-name-part taxon-name-part-type="species" reg="boghossiani">boghossiani</tp:taxon-name-part></tp:taxon-name></italic> the base of the antennal scape has no extension. Precipitation of the wettest quarter was the variable that contributed the most to the distribution model. High suitable areas are indicated especially along the coast of Turkey, Cyprus and Crete.</p></tp:treatment-sec><tp:treatment-sec><!--Section generated to contain objects referenced in tp:taxon-treatment.--><fig id="F5" position="float" orientation="portrait"><object-id xmlns:xlink="http://www.w3.org/1999/xlink" content-type="doi" xlink:type="simple">10.3897/zookeys.899.46933.figures11-16</object-id><object-id xmlns:xlink="http://www.w3.org/1999/xlink" content-type="arpha" xlink:type="simple">7287B1E2-3B4D-5478-B81D-80A5570D4BF0</object-id><label>Figures 11–16.</label><caption><p>Workers in lateral view <bold>11, 13, 15</bold> major <bold>12, 14, 16</bold> minor: <bold>11, 12</bold><italic><tp:taxon-name><tp:taxon-name-part taxon-name-part-type="genus" reg="Camponotus">Camponotus</tp:taxon-name-part> <tp:taxon-name-part taxon-name-part-type="species" reg="boghossiani">boghossiani</tp:taxon-name-part></tp:taxon-name></italic> Forel <bold>13, 14</bold><italic><tp:taxon-name><tp:taxon-name-part taxon-name-part-type="genus" reg="Camponotus">C.</tp:taxon-name-part> <tp:taxon-name-part taxon-name-part-type="species" reg="kiesenwetteri">kiesenwetteri</tp:taxon-name-part></tp:taxon-name></italic> (Roger) <bold>15, 16</bold><italic><tp:taxon-name><tp:taxon-name-part taxon-name-part-type="genus" reg="Camponotus">C.</tp:taxon-name-part> <tp:taxon-name-part taxon-name-part-type="species" reg="nitidescens">nitidescens</tp:taxon-name-part></tp:taxon-name></italic> Forel.</p></caption><graphic xmlns:xlink="http://www.w3.org/1999/xlink" xlink:href="zookeys-899-085-g005.jpg" position="float" orientation="portrait" xlink:type="simple" id="oo_364549.jpg"><uri content-type="original_file" xlink:type="simple">https://binary.pensoft.net/fig/364549</uri></graphic></fig><fig id="F7" position="float" orientation="portrait"><object-id xmlns:xlink="http://www.w3.org/1999/xlink" content-type="doi" xlink:type="simple">10.3897/zookeys.899.46933.figures23-30</object-id><object-id xmlns:xlink="http://www.w3.org/1999/xlink" content-type="arpha" xlink:type="simple">B3E9775D-F2B2-58C6-AA8D-6DA77ABECB3D</object-id><label>Figures 23–30.</label><caption><p>Habitat suitability and distribution <bold>23, 24</bold><italic><tp:taxon-name><tp:taxon-name-part taxon-name-part-type="genus" reg="Camponotus">Camponotus</tp:taxon-name-part> <tp:taxon-name-part taxon-name-part-type="species" reg="aegaeus">aegaeus</tp:taxon-name-part></tp:taxon-name></italic><bold>25, 26</bold><italic><tp:taxon-name><tp:taxon-name-part taxon-name-part-type="genus" reg="Camponotus">Camponotus</tp:taxon-name-part> <tp:taxon-name-part taxon-name-part-type="species" reg="aktaci">aktaci</tp:taxon-name-part></tp:taxon-name></italic><bold>27, 28</bold><italic><tp:taxon-name><tp:taxon-name-part taxon-name-part-type="genus" reg="Camponotus">Camponotus</tp:taxon-name-part> <tp:taxon-name-part taxon-name-part-type="species" reg="boghossiani">boghossiani</tp:taxon-name-part></tp:taxon-name></italic><bold>29, 30</bold><italic><tp:taxon-name><tp:taxon-name-part taxon-name-part-type="genus" reg="Camponotus">Camponotus</tp:taxon-name-part> <tp:taxon-name-part taxon-name-part-type="species" reg="kiesenwettri">kiesenwettri</tp:taxon-name-part></tp:taxon-name></italic>.</p></caption><graphic xmlns:xlink="http://www.w3.org/1999/xlink" xlink:href="zookeys-899-085-g007.jpg" position="float" orientation="portrait" xlink:type="simple" id="oo_364551.jpg"><uri content-type="original_file" xlink:type="simple">https://binary.pensoft.net/fig/364551</uri></graphic></fig></tp:treatment-sec><ref-list><ref id="B35"><mixed-citation xmlns:xlink="http://www.w3.org/1999/xlink" xlink:type="simple"><person-group><name name-style="western"><surname>Salata</surname><given-names>S</given-names></name><name name-style="western"><surname>Borowiec</surname><given-names>L</given-names></name></person-group> (<year>2018</year>) Taxonomic and faunistic notes on Greek ants (<tp:taxon-name><tp:taxon-name-part taxon-name-part-type="order">Hymenoptera</tp:taxon-name-part></tp:taxon-name>: <tp:taxon-name><tp:taxon-name-part taxon-name-part-type="family">Formicidae</tp:taxon-name-part></tp:taxon-name>). Annals of the Upper Silesian Museum in Bytom Entomology 27(online 008): 1–51. <ext-link xlink:type="simple" ext-link-type="doi" xlink:href="10.5281/zenodo.2199191">http://doi.org/10.5281/zenodo.2199191</ext-link></mixed-citation></ref></ref-list></tp:taxon-treatment>
