# Supplementary material for: Review of the Camponotus kiesenwetteri group (Hymenoptera, Formicidae) in the Aegean with the description of a new species
Source: Zookeys. 2019 Dec 12;899:85–107. doi: 10.3897/zookeys.899.46933 (PMC6923259; doi:10.3897/zookeys.899.46933)
Supplement: XML Treatment for Camponotus libanicus [file zookeys.899.46933-treatment6.xml]

<!DOCTYPE tp:taxon-treatment
  PUBLIC "-//TaxonX//DTD Taxonomic Treatment Publishing DTD v0 20100105//EN" "tax-treatment-NSO.dtd">
<tp:taxon-treatment xmlns:tp="http://www.plazi.org/taxpub"><tp:treatment-meta><kwd-group><label>Taxon classification</label><kwd><named-content xmlns:xlink="http://www.w3.org/1999/xlink" content-type="kingdom">Animalia</named-content></kwd><kwd><named-content xmlns:xlink="http://www.w3.org/1999/xlink" content-type="order">Hymenoptera</named-content></kwd><kwd><named-content xmlns:xlink="http://www.w3.org/1999/xlink" content-type="family">Formicidae</named-content></kwd></kwd-group><mixed-citation publication-type="journal"><person-group><name><surname>Salata</surname><given-names>Sebastian</given-names></name><name><surname>Loss</surname><given-names>Ana Carolina</given-names></name><name><surname>Karaman</surname><given-names>Celal</given-names></name><name><surname>Kiran</surname><given-names>Kadri</given-names></name><name><surname>Borowiec</surname><given-names>Lech</given-names></name></person-group><article-title>Review of the <italic><tp:taxon-name><tp:taxon-name-part taxon-name-part-type="genus" reg="Camponotus">Camponotus</tp:taxon-name-part> <tp:taxon-name-part taxon-name-part-type="species" reg="kiesenwetteri">kiesenwetteri</tp:taxon-name-part></tp:taxon-name></italic> group (<tp:taxon-name><tp:taxon-name-part taxon-name-part-type="order">Hymenoptera</tp:taxon-name-part></tp:taxon-name>, <tp:taxon-name><tp:taxon-name-part taxon-name-part-type="family">Formicidae</tp:taxon-name-part></tp:taxon-name>) in the Aegean with the description of a new species</article-title><source>Zookeys</source><day>12</day><month>12</month><year>2019</year><volume>899</volume><fpage>85</fpage><lpage>107</lpage><pub-id pub-id-type="doi">10.3897/zookeys.899.46933</pub-id></mixed-citation></tp:treatment-meta><tp:nomenclature><tp:taxon-name><object-id xmlns:xlink="http://www.w3.org/1999/xlink" content-type="arpha" xlink:type="simple">EBFDD4DC-149E-51FA-A00F-2ABB6EA824B7</object-id>
            <tp:taxon-name-part taxon-name-part-type="genus" reg="Camponotus">Camponotus</tp:taxon-name-part>
            <tp:taxon-name-part taxon-name-part-type="species" reg="libanicus">libanicus</tp:taxon-name-part>
          </tp:taxon-name><tp:taxon-authority>André, 1881</tp:taxon-authority><xref ref-type="fig" rid="F6">Figs 19</xref><xref ref-type="fig" rid="F6">, 20</xref><xref ref-type="fig" rid="F8">, 31</xref><xref ref-type="fig" rid="F8">, 32</xref><tp:nomenclature-citation-list><tp:nomenclature-citation><tp:taxon-name>
                <tp:taxon-name-part taxon-name-part-type="genus" reg="Camponotus">Camponotus</tp:taxon-name-part> (<tp:taxon-name-part taxon-name-part-type="subgenus" reg="Orthonotomyrmex">Orthonotomyrmex</tp:taxon-name-part>) <tp:taxon-name-part taxon-name-part-type="species" reg="libanicus">libanicus</tp:taxon-name-part></tp:taxon-name><comment>André, 1881: 54, pl. 3, figs 14, 15 (w.). Syntype worker, Lebanon (<named-content xmlns:xlink="http://www.w3.org/1999/xlink" content-type="dwc:institutional_code" xlink:type="simple">MNHN</named-content>) [Syntype worker images examined, AntWeb, <ext-link xmlns:xlink="http://www.w3.org/1999/xlink" xlink:type="simple" ext-link-type="uri" xlink:href="http://data.antweb.org/specimen/CASENT0913700">CASENT0913700</ext-link>, photos by Will Ericson, available on <ext-link xmlns:xlink="http://www.w3.org/1999/xlink" xlink:type="simple" ext-link-type="uri" xlink:href="https://www.AntWeb.org">https://www.AntWeb.org</ext-link>].</comment></tp:nomenclature-citation><tp:nomenclature-citation><tp:taxon-name>
                <tp:taxon-name-part taxon-name-part-type="genus" reg="Camponotus"/>
                <tp:taxon-name-part taxon-name-part-type="species" reg="libanicus"/>
              </tp:taxon-name><comment>=<tp:taxon-name><tp:taxon-name-part taxon-name-part-type="genus" reg="Camponotus">Camponotus</tp:taxon-name-part> (<tp:taxon-name-part taxon-name-part-type="subgenus" reg="Orthonotomyrmex">Orthonotomyrmex</tp:taxon-name-part>) <tp:taxon-name-part taxon-name-part-type="species" reg="libanicus">libanicus</tp:taxon-name-part> <tp:taxon-name-part taxon-name-part-type="infraspecific-rank">r.</tp:taxon-name-part> <tp:taxon-name-part taxon-name-part-type="race" reg="sahlbergi">sahlbergi</tp:taxon-name-part></tp:taxon-name> Forel, 1913: 435 (s.w.); <xref ref-type="bibr" rid="B28">Radchenko 1996</xref>: 1197, as a synonym of <tp:taxon-name><tp:taxon-name-part taxon-name-part-type="genus" reg="Camponotus">C.</tp:taxon-name-part> <tp:taxon-name-part taxon-name-part-type="species" reg="libanicus">libanicus</tp:taxon-name-part></tp:taxon-name>. Syntype worker, Bolkar Mountains, Turkey (<named-content xmlns:xlink="http://www.w3.org/1999/xlink" content-type="dwc:institutional_code" xlink:type="simple">MHNG</named-content>) [Syntype workers images examined, AntWeb, <ext-link xmlns:xlink="http://www.w3.org/1999/xlink" xlink:type="simple" ext-link-type="uri" xlink:href="http://data.antweb.org/specimen/CASENT0910441">CASENT0910441</ext-link>, and <ext-link xmlns:xlink="http://www.w3.org/1999/xlink" xlink:type="simple" ext-link-type="uri" xlink:href="http://data.antweb.org/specimen/CASENT0910440">CASENT0910440</ext-link>, photos by Zach Lieberman, available on <ext-link xmlns:xlink="http://www.w3.org/1999/xlink" xlink:type="simple" ext-link-type="uri" xlink:href="https://www.AntWeb.org">https://www.AntWeb.org</ext-link>]. </comment></tp:nomenclature-citation><tp:nomenclature-citation><tp:taxon-name>
                <tp:taxon-name-part taxon-name-part-type="genus" reg="Camponotus"/>
                <tp:taxon-name-part taxon-name-part-type="species" reg="nadimi"/>
              </tp:taxon-name><comment>=<tp:taxon-name><tp:taxon-name-part taxon-name-part-type="genus" reg="Camponotus">Camponotus</tp:taxon-name-part> (<tp:taxon-name-part taxon-name-part-type="subgenus" reg="Myrmentoma">Myrmentoma</tp:taxon-name-part>) <tp:taxon-name-part taxon-name-part-type="species" reg="nadimi">nadimi</tp:taxon-name-part></tp:taxon-name> Tohmé, 1969: 6, figs 3, 4 (s.w.) <bold>syn. nov.</bold> [types unavailable]. </comment></tp:nomenclature-citation></tp:nomenclature-citation-list></tp:nomenclature><tp:treatment-sec sec-type="diagnosis" id="SECID0E13AG"><title>Diagnosis.</title><p>Head, mesosoma, and gaster uniformly black; metanotal groove absent; propodeum without posterior protrusion; body densely punctate, appears dull; base of scape without extension; whole body bears long, thick, pale, dense and erect setae, and short appressed microsetae; petiolar scale thick (<abbrev xmlns:xlink="http://www.w3.org/1999/xlink" xlink:title="petiole index" id="ABBRID0EA4AG" xlink:type="simple">PI</abbrev> &lt; 1.42).</p></tp:treatment-sec><tp:treatment-sec sec-type="distribution" id="SECID0EE4AG"><title>Distribution.</title><p>The species is known from Lebanon (<xref ref-type="bibr" rid="B1">André 1881</xref>, <xref ref-type="bibr" rid="B41">Tohmé 1969</xref>) and Cyprus: Limassol and Girne. It was also recorded from Adana, Diyarbakır, Elazığ, Hatay, Karaman, and Mersin provinces in Turkey (<xref ref-type="bibr" rid="B16">Forel 1913</xref>; <xref ref-type="bibr" rid="B9">Emery 1915</xref>; <xref ref-type="bibr" rid="B3">Bolu and Özgen 2018</xref>), Israel (<xref ref-type="bibr" rid="B18">Ionescu-Hirsch 2010</xref>) and Iran (<xref ref-type="bibr" rid="B26">Paknia et al. 2010</xref>). Record from Greece: Aegean Islands by <xref ref-type="bibr" rid="B24">Legakis (2011)</xref> is based on unpublished manuscript (<xref ref-type="bibr" rid="B39">Taylor and Clee 2008</xref>) and is likely based on a misidentification. Recent research on the ant fauna of the Aegean Islands has not confirmed the occurrence of this species in Greece. Additionally, the old record from İzmir in Turkey (<xref ref-type="bibr" rid="B15">Forel 1911</xref>) is doubtful as it was published before the description of <italic><tp:taxon-name><tp:taxon-name-part taxon-name-part-type="genus" reg="Camponotus">C.</tp:taxon-name-part> <tp:taxon-name-part taxon-name-part-type="species" reg="aegaeus">aegaeus</tp:taxon-name-part></tp:taxon-name></italic> and it is located 500 km West of all the recently known localities of this species.</p></tp:treatment-sec><tp:treatment-sec sec-type="comments" id="SECID0E45AG"><title>Comments.</title><p><italic><tp:taxon-name><tp:taxon-name-part taxon-name-part-type="genus" reg="Camponotus">Camponotus</tp:taxon-name-part> <tp:taxon-name-part taxon-name-part-type="species" reg="libanicus">libanicus</tp:taxon-name-part></tp:taxon-name></italic> belongs to the species with mesosoma evenly convex in profile, not interrupted by the metanotal groove. It is very similar to <italic><tp:taxon-name><tp:taxon-name-part taxon-name-part-type="genus" reg="Camponotus">C.</tp:taxon-name-part> <tp:taxon-name-part taxon-name-part-type="species" reg="aegaeus">aegaeus</tp:taxon-name-part></tp:taxon-name></italic> and differs by having a thick petiolar scale with <abbrev xmlns:xlink="http://www.w3.org/1999/xlink" xlink:title="petiole index" id="ABBRID0EZ6AG" xlink:type="simple">PI</abbrev> &lt; 1.42, which in <italic><tp:taxon-name><tp:taxon-name-part taxon-name-part-type="genus" reg="Camponotus">C.</tp:taxon-name-part> <tp:taxon-name-part taxon-name-part-type="species" reg="aegaeus">aegaeus</tp:taxon-name-part></tp:taxon-name></italic> is thinner at <abbrev xmlns:xlink="http://www.w3.org/1999/xlink" xlink:title="petiole index" id="ABBRID0EIABG" xlink:type="simple">PI</abbrev> &gt; 1.50. See also comments in <italic><tp:taxon-name><tp:taxon-name-part taxon-name-part-type="genus" reg="Camponotus">C.</tp:taxon-name-part> <tp:taxon-name-part taxon-name-part-type="species" reg="aegaeaus">aegaeaus</tp:taxon-name-part></tp:taxon-name></italic>.</p><p>In the description of <italic><tp:taxon-name><tp:taxon-name-part taxon-name-part-type="genus" reg="Camponotus">C.</tp:taxon-name-part> <tp:taxon-name-part taxon-name-part-type="species" reg="nadimi">nadimi</tp:taxon-name-part></tp:taxon-name></italic> from Lebanon, <xref ref-type="bibr" rid="B41">Tohmé (1969)</xref> compared this species with <italic><tp:taxon-name><tp:taxon-name-part taxon-name-part-type="genus" reg="Camponotus">C.</tp:taxon-name-part> <tp:taxon-name-part taxon-name-part-type="species" reg="libanicus">libanicus</tp:taxon-name-part></tp:taxon-name></italic>. The author noted that <italic><tp:taxon-name><tp:taxon-name-part taxon-name-part-type="genus" reg="Camponotus">C.</tp:taxon-name-part> <tp:taxon-name-part taxon-name-part-type="species" reg="nadimi">nadimi</tp:taxon-name-part></tp:taxon-name></italic> is distinctly polymorphic, while <italic><tp:taxon-name><tp:taxon-name-part taxon-name-part-type="genus" reg="Camponotus">C.</tp:taxon-name-part> <tp:taxon-name-part taxon-name-part-type="species" reg="libanicus">libanicus</tp:taxon-name-part></tp:taxon-name></italic> was considered as almost monomorphic. Additionally, <italic><tp:taxon-name><tp:taxon-name-part taxon-name-part-type="genus" reg="Camponotus">C.</tp:taxon-name-part> <tp:taxon-name-part taxon-name-part-type="species" reg="nadimi">nadimi</tp:taxon-name-part></tp:taxon-name></italic> was differentiated from <italic><tp:taxon-name><tp:taxon-name-part taxon-name-part-type="genus" reg="Camponotus">C.</tp:taxon-name-part> <tp:taxon-name-part taxon-name-part-type="species" reg="libanicus">libanicus</tp:taxon-name-part></tp:taxon-name></italic> based on the presence of emargination on the anterior margin of the clypeus and a thinner petiole. <xref ref-type="bibr" rid="B18">Ionescu-Hirsch (2010)</xref> was the first to suggest that the characters mentioned in the description overlap with intraspecific variability observed within populations of <italic><tp:taxon-name><tp:taxon-name-part taxon-name-part-type="genus" reg="Camponotus">C.</tp:taxon-name-part> <tp:taxon-name-part taxon-name-part-type="species" reg="libanicus">libanicus</tp:taxon-name-part></tp:taxon-name></italic>. Our observations confirm this and, additionally, samples investigated during our study consisted of distinctly polymorphic specimens. Therefore, we consider <italic><tp:taxon-name><tp:taxon-name-part taxon-name-part-type="genus" reg="Camponotus">C.</tp:taxon-name-part> <tp:taxon-name-part taxon-name-part-type="species" reg="nadimi">nadimi</tp:taxon-name-part></tp:taxon-name></italic> a junior synonym of <italic><tp:taxon-name><tp:taxon-name-part taxon-name-part-type="genus" reg="Camponotus">C.</tp:taxon-name-part> <tp:taxon-name-part taxon-name-part-type="species" reg="libanicus">libanicus</tp:taxon-name-part></tp:taxon-name></italic>. Minimum temperature of the coldest month was the variable that contributed most to the distribution model. Highly suitable areas are indicated specially along the coast of Turkey, Cyprus, Crete and Eastern Mediterranean conifer forests.</p></tp:treatment-sec><tp:treatment-sec><!--Section generated to contain objects referenced in tp:taxon-treatment.--><fig id="F6" position="float" orientation="portrait"><object-id xmlns:xlink="http://www.w3.org/1999/xlink" content-type="doi" xlink:type="simple">10.3897/zookeys.899.46933.figures17-22</object-id><object-id xmlns:xlink="http://www.w3.org/1999/xlink" content-type="arpha" xlink:type="simple">07960817-7A2A-593D-B42E-EA1C4E0D0355</object-id><label>Figures 17–22.</label><caption><p>Workers in lateral view <bold>17, 19, 21</bold> major <bold>18, 20, 22</bold> minor: <bold>17, 18</bold><italic><tp:taxon-name><tp:taxon-name-part taxon-name-part-type="genus" reg="Camponotus">Camponotus</tp:taxon-name-part> <tp:taxon-name-part taxon-name-part-type="species" reg="aegaeus">aegaeus</tp:taxon-name-part></tp:taxon-name></italic> Emery <bold>19, 20</bold><italic><tp:taxon-name><tp:taxon-name-part taxon-name-part-type="genus" reg="Camponotus">C.</tp:taxon-name-part> <tp:taxon-name-part taxon-name-part-type="species" reg="libanicus">libanicus</tp:taxon-name-part></tp:taxon-name></italic> André <bold>21, 22</bold><italic><tp:taxon-name><tp:taxon-name-part taxon-name-part-type="genus" reg="Camponotus">C.</tp:taxon-name-part> <tp:taxon-name-part taxon-name-part-type="species" reg="aktaci">aktaci</tp:taxon-name-part></tp:taxon-name></italic> Karaman.</p></caption><graphic xmlns:xlink="http://www.w3.org/1999/xlink" xlink:href="zookeys-899-085-g006.jpg" position="float" orientation="portrait" xlink:type="simple" id="oo_364550.jpg"><uri content-type="original_file" xlink:type="simple">https://binary.pensoft.net/fig/364550</uri></graphic></fig><fig id="F8" position="float" orientation="portrait"><object-id xmlns:xlink="http://www.w3.org/1999/xlink" content-type="doi" xlink:type="simple">10.3897/zookeys.899.46933.figures31-34</object-id><object-id xmlns:xlink="http://www.w3.org/1999/xlink" content-type="arpha" xlink:type="simple">0A2C5448-EFFF-570C-A9A9-AF7526B4BE83</object-id><label>Figures 31–34.</label><caption><p>Habitat suitability and distribution <bold>31, 32</bold><italic><tp:taxon-name><tp:taxon-name-part taxon-name-part-type="genus" reg="Camponotus">Camponotus</tp:taxon-name-part> <tp:taxon-name-part taxon-name-part-type="species" reg="libanicus">libanicus</tp:taxon-name-part></tp:taxon-name></italic><bold>33, 34</bold><italic><tp:taxon-name><tp:taxon-name-part taxon-name-part-type="genus" reg="Camponotus">Camponotus</tp:taxon-name-part> <tp:taxon-name-part taxon-name-part-type="species" reg="nitidescens">nitidescens</tp:taxon-name-part></tp:taxon-name></italic><bold>35</bold> distribution of <italic><tp:taxon-name><tp:taxon-name-part taxon-name-part-type="genus" reg="Camponotus">Camponotus</tp:taxon-name-part> <tp:taxon-name-part taxon-name-part-type="species" reg="schulzi">schulzi</tp:taxon-name-part></tp:taxon-name></italic><bold>36</bold> the Aegean with adjacent regions.</p></caption><graphic xmlns:xlink="http://www.w3.org/1999/xlink" xlink:href="zookeys-899-085-g008.jpg" position="float" orientation="portrait" xlink:type="simple" id="oo_364552.jpg"><uri content-type="original_file" xlink:type="simple">https://binary.pensoft.net/fig/364552</uri></graphic></fig></tp:treatment-sec><ref-list><ref id="B28"><mixed-citation xmlns:xlink="http://www.w3.org/1999/xlink" xlink:type="simple"><person-group><name name-style="western"><surname>Radchenko</surname><given-names>AG</given-names></name></person-group> (<year>1996</year>) <article-title>A key to the ant genus <italic><tp:taxon-name><tp:taxon-name-part taxon-name-part-type="genus">Camponotus</tp:taxon-name-part></tp:taxon-name></italic> (<tp:taxon-name><tp:taxon-name-part taxon-name-part-type="order">Hymenoptera</tp:taxon-name-part></tp:taxon-name>, <tp:taxon-name><tp:taxon-name-part taxon-name-part-type="family">Formicidae</tp:taxon-name-part></tp:taxon-name> in Palearctic Asia.</article-title><source>Zoologicheskii Zhurnal</source><volume>75</volume>: <fpage>1195</fpage>–<lpage>1203</lpage>.</mixed-citation></ref><ref id="B1"><mixed-citation xmlns:xlink="http://www.w3.org/1999/xlink" xlink:type="simple"><person-group><name name-style="western"><surname>André</surname><given-names>E</given-names></name></person-group> (<year>1881</year>) Catalogue raisonné des Formicides provenant du voyage en Orient de M. Abeille de Perrin et description des espèces nouvelles. Annales de la Société Entomologique de France (6)1: 53–78.</mixed-citation></ref><ref id="B41"><mixed-citation xmlns:xlink="http://www.w3.org/1999/xlink" xlink:type="simple"><person-group><name name-style="western"><surname>Tohmé</surname><given-names>G</given-names></name></person-group> (<year>1969</year>) <article-title>Description d’espèces nouvelles de fourmis au Liban (<tp:taxon-name><tp:taxon-name-part taxon-name-part-type="order">Hymenoptera</tp:taxon-name-part></tp:taxon-name><tp:taxon-name><tp:taxon-name-part taxon-name-part-type="superfamily">Formicoidea</tp:taxon-name-part></tp:taxon-name>). Publications de l’Université Libanaise.</article-title><source>Section des Sciences Naturelles</source><volume>7</volume>: <fpage>1</fpage>–<lpage>15</lpage>.</mixed-citation></ref><ref id="B16"><mixed-citation xmlns:xlink="http://www.w3.org/1999/xlink" xlink:type="simple"><person-group><name name-style="western"><surname>Forel</surname><given-names>A</given-names></name></person-group> (<year>1913</year>) <article-title>Fourmis de la faune méditerranéenne récoltées par MM. U. et J. Sahlberg.</article-title><source>Revue Suisse de Zoologie</source><volume>21</volume>: <fpage>427</fpage>–<lpage>438</lpage>. <ext-link xlink:type="simple" ext-link-type="doi" xlink:href="10.5962/bhl.part.37159">https://doi.org/10.5962/bhl.part.37159</ext-link></mixed-citation></ref><ref id="B9"><mixed-citation xmlns:xlink="http://www.w3.org/1999/xlink" xlink:type="simple"><person-group><name name-style="western"><surname>Emery</surname><given-names>C</given-names></name></person-group> (<year>1915</year>) <article-title>Escursioni zoologiche del Dr. Enrico Festa nell’Isola di Rodi. XII. Formiche.</article-title><source>Bollettino dei Musei di Zoologia ed Anatomia Comparata della Reale Università di Torino</source><volume>30</volume>(<issue>701</issue>): <fpage>1</fpage>–<lpage>7</lpage>.</mixed-citation></ref><ref id="B3"><mixed-citation xmlns:xlink="http://www.w3.org/1999/xlink" xlink:type="simple"><person-group><name name-style="western"><surname>Bolu</surname><given-names>H</given-names></name><name name-style="western"><surname>Özgen</surname><given-names>İ</given-names></name></person-group> (<year>2018</year>) <article-title>Some Observation About <tp:taxon-name><tp:taxon-name-part taxon-name-part-type="family">Formicidae</tp:taxon-name-part></tp:taxon-name> (<tp:taxon-name><tp:taxon-name-part taxon-name-part-type="order">Hymenoptera</tp:taxon-name-part></tp:taxon-name>) in Almond Agroecosystems in East-Southeast Anatolian Region of Turkey.</article-title><source>Munis Entomology &amp; Zoology</source><volume>13</volume>: <fpage>495</fpage>–<lpage>498</lpage>.</mixed-citation></ref><ref id="B18"><mixed-citation xmlns:xlink="http://www.w3.org/1999/xlink" xlink:type="simple"><person-group><name name-style="western"><surname>Ionescu-Hirsch</surname><given-names>A</given-names></name></person-group> (<year>2010</year>) An annotated list of <italic><tp:taxon-name><tp:taxon-name-part taxon-name-part-type="genus">Camponotus</tp:taxon-name-part></tp:taxon-name></italic> of Israel (<tp:taxon-name><tp:taxon-name-part taxon-name-part-type="order">Hymenoptera</tp:taxon-name-part></tp:taxon-name>: <tp:taxon-name><tp:taxon-name-part taxon-name-part-type="family">Formicidae</tp:taxon-name-part></tp:taxon-name>), with a key and descriptions of new species. Israel Journal of Entomology [2009] 39: 57–98.</mixed-citation></ref><ref id="B26"><mixed-citation xmlns:xlink="http://www.w3.org/1999/xlink" xlink:type="simple"><person-group><name name-style="western"><surname>Paknia</surname><given-names>O</given-names></name><name name-style="western"><surname>Radchenko</surname><given-names>A</given-names></name><name name-style="western"><surname>Pfeiffer</surname><given-names>M</given-names></name></person-group> (<year>2010</year>) <article-title>New records of ants (<tp:taxon-name><tp:taxon-name-part taxon-name-part-type="order">Hymenoptera</tp:taxon-name-part></tp:taxon-name>: <tp:taxon-name><tp:taxon-name-part taxon-name-part-type="family">Formicidae</tp:taxon-name-part></tp:taxon-name>) from Iran.</article-title><source>Asian Myrmecology</source><volume>3</volume>: <fpage>29</fpage>–<lpage>38</lpage>.</mixed-citation></ref><ref id="B24"><mixed-citation xmlns:xlink="http://www.w3.org/1999/xlink" xlink:type="simple"><person-group><name name-style="western"><surname>Legakis</surname><given-names>A</given-names></name></person-group> (<year>2011</year>) <article-title>Annotated list of the ants (<tp:taxon-name><tp:taxon-name-part taxon-name-part-type="order">Hymenoptera</tp:taxon-name-part></tp:taxon-name>, <tp:taxon-name><tp:taxon-name-part taxon-name-part-type="family">Formicidae</tp:taxon-name-part></tp:taxon-name>) of Greece.</article-title><source>Hellenic Zoological Archives</source><volume>7</volume>: <fpage>1</fpage>–<lpage>55</lpage>.</mixed-citation></ref><ref id="B39"><mixed-citation xmlns:xlink="http://www.w3.org/1999/xlink" xlink:type="simple"><person-group><name name-style="western"><surname>Taylor</surname><given-names>MJ</given-names></name><name name-style="western"><surname>Clee</surname><given-names>C</given-names></name></person-group> (<year>2008</year>) <source>Preliminary Systematic List of Ant Species Recorded from Chios, Greece. Compiled by M.J. Taylor &amp; C. Clee from material collected by M.J. Taylor, C.</source><publisher-name>Clee</publisher-name>, <publisher-loc>C.A. Collingwood &amp; M. Hull. Determinations by C.A.C. (manuscript)</publisher-loc>, <size units="page">2 pp</size>.</mixed-citation></ref><ref id="B15"><mixed-citation xmlns:xlink="http://www.w3.org/1999/xlink" xlink:type="simple"><person-group><name name-style="western"><surname>Forel</surname><given-names>A</given-names></name></person-group> (<year>1911</year>) <article-title>Fourmis nouvelles ou intéressantes.</article-title><source>Bulletin de la Société Vaudoise des Sciences Naturelles</source><volume>47</volume>: <fpage>331</fpage>–<lpage>400</lpage>.</mixed-citation></ref></ref-list></tp:taxon-treatment>
