# Supplementary material for: Review of the Camponotus kiesenwetteri group (Hymenoptera, Formicidae) in the Aegean with the description of a new species
Source: Zookeys. 2019 Dec 12;899:85–107. doi: 10.3897/zookeys.899.46933 (PMC6923259; doi:10.3897/zookeys.899.46933)
Supplement: XML Treatment for Camponotus nitidescens [file zookeys.899.46933-treatment7.xml]

<!DOCTYPE tp:taxon-treatment
  PUBLIC "-//TaxonX//DTD Taxonomic Treatment Publishing DTD v0 20100105//EN" "tax-treatment-NSO.dtd">
<tp:taxon-treatment xmlns:tp="http://www.plazi.org/taxpub"><tp:treatment-meta><kwd-group><label>Taxon classification</label><kwd><named-content xmlns:xlink="http://www.w3.org/1999/xlink" content-type="kingdom">Animalia</named-content></kwd><kwd><named-content xmlns:xlink="http://www.w3.org/1999/xlink" content-type="order">Hymenoptera</named-content></kwd><kwd><named-content xmlns:xlink="http://www.w3.org/1999/xlink" content-type="family">Formicidae</named-content></kwd></kwd-group><mixed-citation publication-type="journal"><person-group><name><surname>Salata</surname><given-names>Sebastian</given-names></name><name><surname>Loss</surname><given-names>Ana Carolina</given-names></name><name><surname>Karaman</surname><given-names>Celal</given-names></name><name><surname>Kiran</surname><given-names>Kadri</given-names></name><name><surname>Borowiec</surname><given-names>Lech</given-names></name></person-group><article-title>Review of the <italic><tp:taxon-name><tp:taxon-name-part taxon-name-part-type="genus" reg="Camponotus">Camponotus</tp:taxon-name-part> <tp:taxon-name-part taxon-name-part-type="species" reg="kiesenwetteri">kiesenwetteri</tp:taxon-name-part></tp:taxon-name></italic> group (<tp:taxon-name><tp:taxon-name-part taxon-name-part-type="order">Hymenoptera</tp:taxon-name-part></tp:taxon-name>, <tp:taxon-name><tp:taxon-name-part taxon-name-part-type="family">Formicidae</tp:taxon-name-part></tp:taxon-name>) in the Aegean with the description of a new species</article-title><source>Zookeys</source><day>12</day><month>12</month><year>2019</year><volume>899</volume><fpage>85</fpage><lpage>107</lpage><pub-id pub-id-type="doi">10.3897/zookeys.899.46933</pub-id></mixed-citation></tp:treatment-meta><tp:nomenclature><tp:taxon-name><object-id xmlns:xlink="http://www.w3.org/1999/xlink" content-type="arpha" xlink:type="simple">A80E55CB-6C8E-5CD9-8D1F-E3BB5DBE5581</object-id>
            <tp:taxon-name-part taxon-name-part-type="genus" reg="Camponotus">Camponotus</tp:taxon-name-part>
            <tp:taxon-name-part taxon-name-part-type="species" reg="nitidescens">nitidescens</tp:taxon-name-part>
          </tp:taxon-name><tp:taxon-authority>Forel, 1889</tp:taxon-authority><xref ref-type="fig" rid="F1">Figs 4</xref><xref ref-type="fig" rid="F5">, 15</xref><xref ref-type="fig" rid="F5">, 16</xref><xref ref-type="fig" rid="F8">, 33</xref><xref ref-type="fig" rid="F8">, 34</xref><tp:nomenclature-citation-list><tp:nomenclature-citation><tp:taxon-name>
                <tp:taxon-name-part taxon-name-part-type="genus" reg="Camponotus">Camponotus</tp:taxon-name-part> <tp:taxon-name-part taxon-name-part-type="species" reg="kiesenwetteri">kiesenwetteri</tp:taxon-name-part> <tp:taxon-name-part taxon-name-part-type="subspecies" reg="nitidescens">nitidescens</tp:taxon-name-part></tp:taxon-name><comment>Forel, 1889: 260 (w.) Syntype workers, Kefalonia, Greece (<named-content xmlns:xlink="http://www.w3.org/1999/xlink" content-type="dwc:institutional_code" xlink:type="simple">MHNG</named-content>) [syntypes personally investigated, <ext-link xmlns:xlink="http://www.w3.org/1999/xlink" xlink:type="simple" ext-link-type="uri" xlink:href="http://data.antweb.org/specimen/CASENT0910437">CASENT0910437</ext-link> and <ext-link xmlns:xlink="http://www.w3.org/1999/xlink" xlink:type="simple" ext-link-type="uri" xlink:href="http://data.antweb.org/specimen/CASENT0910438">CASENT0910438</ext-link>].</comment></tp:nomenclature-citation></tp:nomenclature-citation-list></tp:nomenclature><tp:treatment-sec sec-type="diagnosis" id="SECID0EAHBG"><title>Diagnosis.</title><p>Head, mesosoma, and gaster uniformly brownish-black to black; metanotal groove present, shallow; propodeum without protrusions; body punctate, mesosoma with sculpture reduced and its lateral sides at least partially shiny; base of scape without extension; whole body bears long, thick, pale, dense and erect setae, and short appressed microsetae; petiolar scale thick.</p></tp:treatment-sec><tp:treatment-sec sec-type="distribution" id="SECID0EFHBG"><title>Distribution.</title><p>Greece: Ionian Islands (Cephalonia) Peloponnese (Lakonia and Messinia), Western Greece (Aetolia-Acarnania).</p></tp:treatment-sec><tp:treatment-sec sec-type="comments" id="SECID0EKHBG"><title>Comments.</title><p><italic><tp:taxon-name><tp:taxon-name-part taxon-name-part-type="genus" reg="Camponotus">Camponotus</tp:taxon-name-part> <tp:taxon-name-part taxon-name-part-type="species" reg="nitidescens">nitidescens</tp:taxon-name-part></tp:taxon-name></italic> together with <italic><tp:taxon-name><tp:taxon-name-part taxon-name-part-type="genus" reg="Camponotus">C.</tp:taxon-name-part> <tp:taxon-name-part taxon-name-part-type="species" reg="schulzi">schulzi</tp:taxon-name-part></tp:taxon-name></italic> are well distinguished from other species of the <italic><tp:taxon-name><tp:taxon-name-part taxon-name-part-type="genus" reg="Camponotus">C.</tp:taxon-name-part> <tp:taxon-name-part taxon-name-part-type="species" reg="kiesenwetteri">kiesenwetteri</tp:taxon-name-part></tp:taxon-name></italic> group in the partly reduced sculpture of the mesosoma and gaster with, at least, the lateral sides of mesosoma partly shiny. However, the sculpture is never as shiny as in members of related members of the <italic><tp:taxon-name><tp:taxon-name-part taxon-name-part-type="genus" reg="Camponotus">Camponotus</tp:taxon-name-part> <tp:taxon-name-part taxon-name-part-type="species" reg="lateralis">lateralis</tp:taxon-name-part></tp:taxon-name></italic> group. Solar radiation was the variable that contributed the most to the distribution model. Although the known distribution is restricted to the western area of the Aegean region, highly suitable areas are indicated in Crete, northeast coast of Turkey, coast of Syria and Lebanon.</p></tp:treatment-sec><tp:treatment-sec><!--Section generated to contain objects referenced in tp:taxon-treatment.--><fig id="F1" position="float" orientation="portrait"><object-id xmlns:xlink="http://www.w3.org/1999/xlink" content-type="doi" xlink:type="simple">10.3897/zookeys.899.46933.figures1-4</object-id><object-id xmlns:xlink="http://www.w3.org/1999/xlink" content-type="arpha" xlink:type="simple">6C2D105A-40F5-50C2-9448-6B1B1D92A047</object-id><label>Figures 1–4.</label><caption><p><bold>1, 2</bold><italic><tp:taxon-name><tp:taxon-name-part taxon-name-part-type="genus" reg="Camponotus">Camponotus</tp:taxon-name-part> <tp:taxon-name-part taxon-name-part-type="species" reg="schulzi">schulzi</tp:taxon-name-part></tp:taxon-name></italic> sp. nov., major worker: <bold>1</bold> dorsal <bold>2</bold> lateral <bold>3, 4</bold> antennal scape <bold>3</bold><italic><tp:taxon-name><tp:taxon-name-part taxon-name-part-type="genus" reg="Camponotus">Camponotus</tp:taxon-name-part> <tp:taxon-name-part taxon-name-part-type="species" reg="schulzi">schulzi</tp:taxon-name-part></tp:taxon-name></italic> sp. nov. <bold>4</bold><italic><tp:taxon-name><tp:taxon-name-part taxon-name-part-type="genus" reg="Camponotus">Camponotus</tp:taxon-name-part> <tp:taxon-name-part taxon-name-part-type="species" reg="nitidescens">nitidescens</tp:taxon-name-part></tp:taxon-name></italic> (arrows indicate the base of scape lacking extension).</p></caption><graphic xmlns:xlink="http://www.w3.org/1999/xlink" xlink:href="zookeys-899-085-g001.jpg" position="float" orientation="portrait" xlink:type="simple" id="oo_364545.jpg"><uri content-type="original_file" xlink:type="simple">https://binary.pensoft.net/fig/364545</uri></graphic></fig><fig id="F5" position="float" orientation="portrait"><object-id xmlns:xlink="http://www.w3.org/1999/xlink" content-type="doi" xlink:type="simple">10.3897/zookeys.899.46933.figures11-16</object-id><object-id xmlns:xlink="http://www.w3.org/1999/xlink" content-type="arpha" xlink:type="simple">7287B1E2-3B4D-5478-B81D-80A5570D4BF0</object-id><label>Figures 11–16.</label><caption><p>Workers in lateral view <bold>11, 13, 15</bold> major <bold>12, 14, 16</bold> minor: <bold>11, 12</bold><italic><tp:taxon-name><tp:taxon-name-part taxon-name-part-type="genus" reg="Camponotus">Camponotus</tp:taxon-name-part> <tp:taxon-name-part taxon-name-part-type="species" reg="boghossiani">boghossiani</tp:taxon-name-part></tp:taxon-name></italic> Forel <bold>13, 14</bold><italic><tp:taxon-name><tp:taxon-name-part taxon-name-part-type="genus" reg="Camponotus">C.</tp:taxon-name-part> <tp:taxon-name-part taxon-name-part-type="species" reg="kiesenwetteri">kiesenwetteri</tp:taxon-name-part></tp:taxon-name></italic> (Roger) <bold>15, 16</bold><italic><tp:taxon-name><tp:taxon-name-part taxon-name-part-type="genus" reg="Camponotus">C.</tp:taxon-name-part> <tp:taxon-name-part taxon-name-part-type="species" reg="nitidescens">nitidescens</tp:taxon-name-part></tp:taxon-name></italic> Forel.</p></caption><graphic xmlns:xlink="http://www.w3.org/1999/xlink" xlink:href="zookeys-899-085-g005.jpg" position="float" orientation="portrait" xlink:type="simple" id="oo_364549.jpg"><uri content-type="original_file" xlink:type="simple">https://binary.pensoft.net/fig/364549</uri></graphic></fig><fig id="F8" position="float" orientation="portrait"><object-id xmlns:xlink="http://www.w3.org/1999/xlink" content-type="doi" xlink:type="simple">10.3897/zookeys.899.46933.figures31-34</object-id><object-id xmlns:xlink="http://www.w3.org/1999/xlink" content-type="arpha" xlink:type="simple">0A2C5448-EFFF-570C-A9A9-AF7526B4BE83</object-id><label>Figures 31–34.</label><caption><p>Habitat suitability and distribution <bold>31, 32</bold><italic><tp:taxon-name><tp:taxon-name-part taxon-name-part-type="genus" reg="Camponotus">Camponotus</tp:taxon-name-part> <tp:taxon-name-part taxon-name-part-type="species" reg="libanicus">libanicus</tp:taxon-name-part></tp:taxon-name></italic><bold>33, 34</bold><italic><tp:taxon-name><tp:taxon-name-part taxon-name-part-type="genus" reg="Camponotus">Camponotus</tp:taxon-name-part> <tp:taxon-name-part taxon-name-part-type="species" reg="nitidescens">nitidescens</tp:taxon-name-part></tp:taxon-name></italic><bold>35</bold> distribution of <italic><tp:taxon-name><tp:taxon-name-part taxon-name-part-type="genus" reg="Camponotus">Camponotus</tp:taxon-name-part> <tp:taxon-name-part taxon-name-part-type="species" reg="schulzi">schulzi</tp:taxon-name-part></tp:taxon-name></italic><bold>36</bold> the Aegean with adjacent regions.</p></caption><graphic xmlns:xlink="http://www.w3.org/1999/xlink" xlink:href="zookeys-899-085-g008.jpg" position="float" orientation="portrait" xlink:type="simple" id="oo_364552.jpg"><uri content-type="original_file" xlink:type="simple">https://binary.pensoft.net/fig/364552</uri></graphic></fig></tp:treatment-sec></tp:taxon-treatment>
