# Supplementary material for: Review of the Camponotus kiesenwetteri group (Hymenoptera, Formicidae) in the Aegean with the description of a new species
Source: Zookeys. 2019 Dec 12;899:85–107. doi: 10.3897/zookeys.899.46933 (PMC6923259; doi:10.3897/zookeys.899.46933)
Supplement: XML Treatment for Camponotus schulzi [file zookeys.899.46933-treatment8.xml]

<!DOCTYPE tp:taxon-treatment
  PUBLIC "-//TaxonX//DTD Taxonomic Treatment Publishing DTD v0 20100105//EN" "tax-treatment-NSO.dtd">
<tp:taxon-treatment xmlns:tp="http://www.plazi.org/taxpub"><tp:treatment-meta><kwd-group><label>Taxon classification</label><kwd><named-content xmlns:xlink="http://www.w3.org/1999/xlink" content-type="kingdom">Animalia</named-content></kwd><kwd><named-content xmlns:xlink="http://www.w3.org/1999/xlink" content-type="order">Hymenoptera</named-content></kwd><kwd><named-content xmlns:xlink="http://www.w3.org/1999/xlink" content-type="family">Formicidae</named-content></kwd></kwd-group><mixed-citation publication-type="journal"><person-group><name><surname>Salata</surname><given-names>Sebastian</given-names></name><name><surname>Loss</surname><given-names>Ana Carolina</given-names></name><name><surname>Karaman</surname><given-names>Celal</given-names></name><name><surname>Kiran</surname><given-names>Kadri</given-names></name><name><surname>Borowiec</surname><given-names>Lech</given-names></name></person-group><article-title>Review of the <italic><tp:taxon-name><tp:taxon-name-part taxon-name-part-type="genus" reg="Camponotus">Camponotus</tp:taxon-name-part> <tp:taxon-name-part taxon-name-part-type="species" reg="kiesenwetteri">kiesenwetteri</tp:taxon-name-part></tp:taxon-name></italic> group (<tp:taxon-name><tp:taxon-name-part taxon-name-part-type="order">Hymenoptera</tp:taxon-name-part></tp:taxon-name>, <tp:taxon-name><tp:taxon-name-part taxon-name-part-type="family">Formicidae</tp:taxon-name-part></tp:taxon-name>) in the Aegean with the description of a new species</article-title><source>Zookeys</source><day>12</day><month>12</month><year>2019</year><volume>899</volume><fpage>85</fpage><lpage>107</lpage><pub-id pub-id-type="doi">10.3897/zookeys.899.46933</pub-id></mixed-citation></tp:treatment-meta><tp:nomenclature><tp:taxon-name><object-id xmlns:xlink="http://www.w3.org/1999/xlink" content-type="arpha" xlink:type="simple">27B5E1DB-6172-5E27-B498-B768DFD8B8D3</object-id>
            <tp:taxon-name-part taxon-name-part-type="genus" reg="Camponotus">Camponotus</tp:taxon-name-part>
            <tp:taxon-name-part taxon-name-part-type="species" reg="schulzi">schulzi</tp:taxon-name-part>
            <object-id xmlns:xlink="http://www.w3.org/1999/xlink" content-type="zoobank" xlink:type="simple">http://zoobank.org/A9B66F54-26A8-44BE-BD39-4A0BEC973F8E</object-id>
          </tp:taxon-name><tp:taxon-status xmlns:xlink="http://www.w3.org/1999/xlink" xlink:type="simple">sp. nov.</tp:taxon-status><xref ref-type="fig" rid="F1">Figs 1–4</xref><xref ref-type="fig" rid="F2">, 5, 6</xref><xref ref-type="fig" rid="F3">, 7, 8</xref><xref ref-type="fig" rid="F4">, 9–10</xref><xref ref-type="fig" rid="F8">, 35</xref></tp:nomenclature><tp:treatment-sec sec-type="type material" id="SECID0EYKBG"><title>Type material.</title><p><bold><italic>Holotype</italic></bold>: major worker (<ext-link xmlns:xlink="http://www.w3.org/1999/xlink" xlink:type="simple" ext-link-type="uri" xlink:href="http://data.antweb.org/specimen/CASENT0876000">CASENT0876000</ext-link>): Turkey |Bozdag Mountain | <named-content xmlns:xlink="http://www.w3.org/1999/xlink" content-type="dwc:verbatimCoordinates" xlink:type="simple"><named-content content-type="geo-json" specific-use="{&#34;type&#34;:&#34;Point&#34;,&#34;coordinates&#34;:[28.111200,38.327700]}" id="NCID0ELLBG" xlink:type="simple">38.3277N, 28.1112E</named-content></named-content> || 1150–1500 mH | 10.05.2003 | leg. A. Schulz (<abbrev xmlns:xlink="http://www.w3.org/1999/xlink" content-type="institution" xlink:title="Department of Biodiversity and Evolutionary Taxonomy, University of Wrocław, Poland" id="ABBRID0EQLBG" xlink:type="simple">DBET</abbrev>); <bold><italic>paratypes</italic></bold>: 2 major workers, 5 minor workers (<ext-link xmlns:xlink="http://www.w3.org/1999/xlink" xlink:type="simple" ext-link-type="uri" xlink:href="http://data.antweb.org/specimen/CASENT0876001">CASENT0876001</ext-link>–<ext-link xmlns:xlink="http://www.w3.org/1999/xlink" xlink:type="simple" ext-link-type="uri" xlink:href="http://data.antweb.org/specimen/CASENT0876007">CASENT0876007</ext-link>): the same data as holotype (<abbrev xmlns:xlink="http://www.w3.org/1999/xlink" content-type="institution" xlink:title="Department of Biodiversity and Evolutionary Taxonomy, University of Wrocław, Poland" id="ABBRID0ECMBG" xlink:type="simple">DBET</abbrev>, <abbrev xmlns:xlink="http://www.w3.org/1999/xlink" xlink:title="Petr Werner collection, Prague, Czechia" id="ABBRID0EHMBG" xlink:type="simple">PW</abbrev>, <abbrev xmlns:xlink="http://www.w3.org/1999/xlink" content-type="institution" xlink:title="Entomological Museum of Trakya University, Edirne, Turkey" id="ABBRID0ELMBG" xlink:type="simple">EMTU</abbrev>).</p></tp:treatment-sec><tp:treatment-sec sec-type="diagnosis" id="SECID0EQMBG"><title>Diagnosis.</title><p>Head, mesosoma, and gaster uniformly black; metanotal groove present, shallow; propodeum without protrusions; body punctate, mesosoma with sculpture reduced and its lateral sides at least partially shiny; base of scape with extension; whole body bears long, thick, pale, dense and erect setae, and short appressed microsetae; petiolar scale thick.</p></tp:treatment-sec><tp:treatment-sec sec-type="description" id="SECID0EVMBG"><title>Description.</title><p><bold><italic>Measurements</italic>.</bold> Major worker (n = 3): <abbrev xmlns:xlink="http://www.w3.org/1999/xlink" xlink:title="head length" id="ABBRID0EANBG" xlink:type="simple">HL</abbrev>: 1.827 (1.78–1.92), <abbrev xmlns:xlink="http://www.w3.org/1999/xlink" xlink:title="head width" id="ABBRID0EENBG" xlink:type="simple">HW</abbrev>: 1.72 (1.63–1.82), <abbrev xmlns:xlink="http://www.w3.org/1999/xlink" xlink:title="scape length" id="ABBRID0EINBG" xlink:type="simple">SL</abbrev>: 1.59 (1.52–1.65), <abbrev xmlns:xlink="http://www.w3.org/1999/xlink" xlink:title="Weber’s length" id="ABBRID0EMNBG" xlink:type="simple">WL</abbrev>: 2.343 (2.27–2.44), <abbrev xmlns:xlink="http://www.w3.org/1999/xlink" xlink:title="Petr Werner collection, Prague, Czechia" id="ABBRID0EQNBG" xlink:type="simple">PW</abbrev>: 1.22 (1.16–1.27), <abbrev xmlns:xlink="http://www.w3.org/1999/xlink" xlink:title="propodeum length" id="ABBRID0EUNBG" xlink:type="simple">PRL</abbrev>: 0.657 (0.64–0.68), <abbrev xmlns:xlink="http://www.w3.org/1999/xlink" xlink:title="propodeal width" id="ABBRID0EYNBG" xlink:type="simple">PRW</abbrev>: 0.43 (0.42–0.44), <abbrev xmlns:xlink="http://www.w3.org/1999/xlink" xlink:title="petiole height" id="ABBRID0E3NBG" xlink:type="simple">PTH</abbrev>: 0.40 (0.38–0.41), <abbrev xmlns:xlink="http://www.w3.org/1999/xlink" xlink:title="petiole width" id="ABBRID0EAOBG" xlink:type="simple">PTW</abbrev>: 0.293 (0.27–0.32), <abbrev xmlns:xlink="http://www.w3.org/1999/xlink" xlink:title="cephalic index" id="ABBRID0EEOBG" xlink:type="simple">CI</abbrev>: 1.041 (1.028–1.055), <abbrev xmlns:xlink="http://www.w3.org/1999/xlink" xlink:title="scape length" id="ABBRID0EIOBG" xlink:type="simple">SL</abbrev>/<abbrev xmlns:xlink="http://www.w3.org/1999/xlink" xlink:title="head width" id="ABBRID0EMOBG" xlink:type="simple">HW</abbrev>: 0.926 (0.889–0.982), <abbrev xmlns:xlink="http://www.w3.org/1999/xlink" xlink:title="petiole height" id="ABBRID0EQOBG" xlink:type="simple">PTH</abbrev>/<abbrev xmlns:xlink="http://www.w3.org/1999/xlink" xlink:title="petiole width" id="ABBRID0EUOBG" xlink:type="simple">PTW</abbrev>: 1.367 (1.281–1.413); minor worker (n = 5): <abbrev xmlns:xlink="http://www.w3.org/1999/xlink" xlink:title="head length" id="ABBRID0EYOBG" xlink:type="simple">HL</abbrev>: 1.31 (1.13–1.46), <abbrev xmlns:xlink="http://www.w3.org/1999/xlink" xlink:title="head width" id="ABBRID0E3OBG" xlink:type="simple">HW</abbrev>: 1.03 (0.94–1.29), <abbrev xmlns:xlink="http://www.w3.org/1999/xlink" xlink:title="scape length" id="ABBRID0EAPBG" xlink:type="simple">SL</abbrev>: 1.297 (1.21–1.41), <abbrev xmlns:xlink="http://www.w3.org/1999/xlink" xlink:title="Weber’s length" id="ABBRID0EEPBG" xlink:type="simple">WL</abbrev>: 1.83 (1.65–2.02), <abbrev xmlns:xlink="http://www.w3.org/1999/xlink" xlink:title="Petr Werner collection, Prague, Czechia" id="ABBRID0EIPBG" xlink:type="simple">PW</abbrev>: 0.96 (0.86–1.08), <abbrev xmlns:xlink="http://www.w3.org/1999/xlink" xlink:title="propodeum length" id="ABBRID0EMPBG" xlink:type="simple">PRL</abbrev>: 0.58 (0.52–0.64), <abbrev xmlns:xlink="http://www.w3.org/1999/xlink" xlink:title="propodeal width" id="ABBRID0EQPBG" xlink:type="simple">PRW</abbrev>: 0.34 (0.32–0.39), <abbrev xmlns:xlink="http://www.w3.org/1999/xlink" xlink:title="petiole height" id="ABBRID0EUPBG" xlink:type="simple">PTH</abbrev>: 0.397 (0.35–0.48), <abbrev xmlns:xlink="http://www.w3.org/1999/xlink" xlink:title="petiole width" id="ABBRID0EYPBG" xlink:type="simple">PTW</abbrev>: 0.307 (0.27–0.38), <abbrev xmlns:xlink="http://www.w3.org/1999/xlink" xlink:title="cephalic index" id="ABBRID0E3PBG" xlink:type="simple">CI</abbrev>: 1.192 (1.132–1.241), <abbrev xmlns:xlink="http://www.w3.org/1999/xlink" xlink:title="scape index" id="ABBRID0EAQBG" xlink:type="simple">SI</abbrev>: 1.185 (1.093–1.287), <abbrev xmlns:xlink="http://www.w3.org/1999/xlink" xlink:title="petiole index" id="ABBRID0EEQBG" xlink:type="simple">PI</abbrev>: 1.297 (1.263–1.333). <bold><italic>Body colouration.</italic></bold> Head, mesosoma and petiolus black, gaster from brownish-black to black. Legs brown to black, trochanters as dark as femora (Figs <xref ref-type="fig" rid="F1">1</xref>, <xref ref-type="fig" rid="F1">2</xref>, <xref ref-type="fig" rid="F1">4</xref>, <xref ref-type="fig" rid="F2">5</xref>), antennal scape brown, base and apex of scape in some specimens paler than the central part of scape, reddish-brown (Fig. <xref ref-type="fig" rid="F1">3</xref>). <bold><italic>Head.</italic></bold> In major workers large, trapezoidal in outline, the widest at height of eyes, distinctly narrowed anteriorly and rounded posteriorly (Fig. <xref ref-type="fig" rid="F3">7</xref>). Anterior margin of clypeus in the middle with semicircular emargination. Eyes small, placed distinctly below the mid-length of the head, 0.6 times as long as the length of tempora and 0.47 times as long as the length of genae. Scape short, slightly shorter than the width of head, with well-marked extension, without preapical constriction (Fig. <xref ref-type="fig" rid="F1">3</xref>). Funicle elongate and thin, 1.3 times as long as scape, first segment elongate, 2.3–2.4 times as long as wide on the apex, 1.4 times as long as the second segment, segments 3–6 equal in length and slightly longer than the second segment, segments 7–11 slightly shorter than the second segment. Surface of scape with fine microsculpture, very short and sparse appressed setae and 2–3 short, erect setae (Fig. <xref ref-type="fig" rid="F3">7</xref>). In minor workers head oval, the widest at height of eyes; slightly narrowed anteriorly and rounded posteriorly (Fig. <xref ref-type="fig" rid="F3">8</xref>). Anterior margin of clypeus without or with very shallow emargination. Eyes proportionally larger than in major workers; placed distinctly below the mid-length of the head, small, approximately 0.78 times as long as the length of tempora and 0.56 times as long as the length of genae. Scape short, slimmer than in major workers, 1.2–1.3 times longer than the width of head, with well-marked extension, without preapical constriction. Funicle in shape and ratio of segments similar to major workers. The surface of scape with fine microsculpture, covered with very short and sparse appressed setae, without erect setae. The whole surface of the head, in both major and minor workers, with numerous white, erect setae (Figs <xref ref-type="fig" rid="F1">2</xref>, <xref ref-type="fig" rid="F2">6</xref>). Mandibles short, dorsal surface with distinct microreticulation and partly with elongate setose punctures and elongate rugulae, matt, inner margin with one larger and 3–4 smaller teeth. Clypeus on the whole surface microreticulate and with sparse, moderately coarse, setose punctures, matt. Frontal carinae short, extending to the line connecting 1/3 length of eyes, form a regular arch, antennal sockets flat with a thin median line, microreticulate, with sparse setose punctures, dull. The area between eyes and occipital margin of head distinctly microreticulate and appears distinctly dull, microreticulation gradually diffused from dorsal to the ventral part of the head. Gena and tempora on the underside of the head with interspaces microreticulate to granulate, shiny. <bold><italic>Mesosoma.</italic></bold> Promesonotum regularly convex in profile with distinct metanotal groove, slightly deeper in major workers than in minor workers (Figs <xref ref-type="fig" rid="F1">2</xref>, <xref ref-type="fig" rid="F2">6</xref>). Propodeum elongate, in major workers 1.36–1.40 and in minor worker 1.50–1.60 times as long as wide; dorsal surface flat, posterior margin distinctly concave, posterior corners never forming tooth-like protrusions. The whole surface of pronotum, dorsal part of mesonotum and lateral parts of propodeum with sparse, moderately long, appressed setae, dorsal part of the whole mesosoma with long, white erect setae. Mesosoma on dorsal surface with distinct microreticulation, cells of microsculpture with shiny interspaces. On lateral sides of pronotum, microreticulation tending to form a linear sculpture of slightly shiny interspaces, sides of meso- and metathorax with a regular granulate sculpture of slightly shiny to matt interspaces. <bold><italic>Petiole.</italic></bold> Microreticulate but appears shiny. Petiolar squama stout, 1.26–1.33 as high as wide in lateral view, with convex anterior and flat posterior surfaces, margin with row of long, white setae (Figs <xref ref-type="fig" rid="F1">2</xref>, <xref ref-type="fig" rid="F2">6</xref>). <bold><italic>Gaster.</italic></bold> Tergites with sparse, short appressed setae and numerous long erect setae, with distinct regular microsculpture of transverse cells, on the whole surface more or less shiny. <bold><italic>Legs.</italic></bold> Moderately long, hind femora 0.8 times as long as mesosoma, hind tibiae slightly shorter than hind femora, the first segment of hind tarsi 0.8 times as long as hind femora. The whole surface of femora and tibiae with short, sparse, appressed to suberect pubescence, posterior and ventral surface of fore femora, and ventral surface of mid and hind femora with several, long erect setae, the surface of femora and tibiae appear shiny to slightly matt. Hind tibia with one long and two short apical spines and on the inner surface with a row of 3–5 short spines.</p><fig id="F1" position="float" orientation="portrait"><object-id xmlns:xlink="http://www.w3.org/1999/xlink" content-type="doi" xlink:type="simple">10.3897/zookeys.899.46933.figures1-4</object-id><object-id xmlns:xlink="http://www.w3.org/1999/xlink" content-type="arpha" xlink:type="simple">6C2D105A-40F5-50C2-9448-6B1B1D92A047</object-id><label>Figures 1–4.</label><caption><p><bold>1, 2</bold><italic><tp:taxon-name><tp:taxon-name-part taxon-name-part-type="genus" reg="Camponotus">Camponotus</tp:taxon-name-part> <tp:taxon-name-part taxon-name-part-type="species" reg="schulzi">schulzi</tp:taxon-name-part></tp:taxon-name></italic> sp. nov., major worker: <bold>1</bold> dorsal <bold>2</bold> lateral <bold>3, 4</bold> antennal scape <bold>3</bold><italic><tp:taxon-name><tp:taxon-name-part taxon-name-part-type="genus" reg="Camponotus">Camponotus</tp:taxon-name-part> <tp:taxon-name-part taxon-name-part-type="species" reg="schulzi">schulzi</tp:taxon-name-part></tp:taxon-name></italic> sp. nov. <bold>4</bold><italic><tp:taxon-name><tp:taxon-name-part taxon-name-part-type="genus" reg="Camponotus">Camponotus</tp:taxon-name-part> <tp:taxon-name-part taxon-name-part-type="species" reg="nitidescens">nitidescens</tp:taxon-name-part></tp:taxon-name></italic> (arrows indicate the base of scape lacking extension).</p></caption><graphic xmlns:xlink="http://www.w3.org/1999/xlink" xlink:href="zookeys-899-085-g001.jpg" position="float" orientation="portrait" xlink:type="simple" id="oo_364545.jpg"><uri content-type="original_file" xlink:type="simple">https://binary.pensoft.net/fig/364545</uri></graphic></fig><fig id="F2" position="float" orientation="portrait"><object-id xmlns:xlink="http://www.w3.org/1999/xlink" content-type="doi" xlink:type="simple">10.3897/zookeys.899.46933.figures5-6</object-id><object-id xmlns:xlink="http://www.w3.org/1999/xlink" content-type="arpha" xlink:type="simple">95D24B8D-0673-5F3C-BECD-9F31AB523986</object-id><label>Figures 5, 6.</label><caption><p><italic><tp:taxon-name><tp:taxon-name-part taxon-name-part-type="genus" reg="Camponotus">Camponotus</tp:taxon-name-part> <tp:taxon-name-part taxon-name-part-type="species" reg="schulzi">schulzi</tp:taxon-name-part></tp:taxon-name></italic> sp. nov., minor worker <bold>5</bold> dorsal <bold>6</bold> lateral.</p></caption><graphic xmlns:xlink="http://www.w3.org/1999/xlink" xlink:href="zookeys-899-085-g002.jpg" position="float" orientation="portrait" xlink:type="simple" id="oo_364546.jpg"><uri content-type="original_file" xlink:type="simple">https://binary.pensoft.net/fig/364546</uri></graphic></fig></tp:treatment-sec><tp:treatment-sec sec-type="etymology" id="SECID0EMVBG"><title>Etymology.</title><p>Named after Andreas Schulz, a German amateur myrmecologist and naturalist, who extensively explored the Aegean region and collected valuable material, including the specimens of <italic><tp:taxon-name><tp:taxon-name-part taxon-name-part-type="genus" reg="Camponotus">C.</tp:taxon-name-part> <tp:taxon-name-part taxon-name-part-type="species" reg="schulzi">schulzi</tp:taxon-name-part></tp:taxon-name></italic> sp. nov.</p></tp:treatment-sec><tp:treatment-sec sec-type="distribution" id="SECID0E4VBG"><title>Distribution.</title><p>Western Turkey: İzmir Province, Bozdağ Mts.</p><fig id="F3" position="float" orientation="portrait"><object-id xmlns:xlink="http://www.w3.org/1999/xlink" content-type="doi" xlink:type="simple">10.3897/zookeys.899.46933.figures7-8</object-id><object-id xmlns:xlink="http://www.w3.org/1999/xlink" content-type="arpha" xlink:type="simple">E2663BC8-89E5-5F57-98D4-3B5ADFB96512</object-id><label>Figures 7, 8.</label><caption><p><italic><tp:taxon-name><tp:taxon-name-part taxon-name-part-type="genus" reg="Camponotus">Camponotus</tp:taxon-name-part> <tp:taxon-name-part taxon-name-part-type="species" reg="schulzi">schulzi</tp:taxon-name-part></tp:taxon-name></italic> sp. nov., head and antennae <bold>7</bold> major worker <bold>8</bold> minor worker.</p></caption><graphic xmlns:xlink="http://www.w3.org/1999/xlink" xlink:href="zookeys-899-085-g003.jpg" position="float" orientation="portrait" xlink:type="simple" id="oo_364547.jpg"><uri content-type="original_file" xlink:type="simple">https://binary.pensoft.net/fig/364547</uri></graphic></fig><fig id="F4" position="float" orientation="portrait"><object-id xmlns:xlink="http://www.w3.org/1999/xlink" content-type="doi" xlink:type="simple">10.3897/zookeys.899.46933.figures9-10</object-id><object-id xmlns:xlink="http://www.w3.org/1999/xlink" content-type="arpha" xlink:type="simple">50FBD4F2-2D68-5DE7-8568-908ED5E69D56</object-id><label>Figures 9, 10.</label><caption><p><italic><tp:taxon-name><tp:taxon-name-part taxon-name-part-type="genus" reg="Camponotus">Camponotus</tp:taxon-name-part> <tp:taxon-name-part taxon-name-part-type="species" reg="schulzi">schulzi</tp:taxon-name-part></tp:taxon-name></italic> sp. nov., head sculpture <bold>9</bold> major worker <bold>10</bold> minor worker.</p></caption><graphic xmlns:xlink="http://www.w3.org/1999/xlink" xlink:href="zookeys-899-085-g004.jpg" position="float" orientation="portrait" xlink:type="simple" id="oo_364548.jpg"><uri content-type="original_file" xlink:type="simple">https://binary.pensoft.net/fig/364548</uri></graphic></fig></tp:treatment-sec><tp:treatment-sec sec-type="comments" id="SECID0E1XBG"><title>Comments.</title><p><italic><tp:taxon-name><tp:taxon-name-part taxon-name-part-type="genus" reg="Camponotus">Camponotus</tp:taxon-name-part> <tp:taxon-name-part taxon-name-part-type="species" reg="schulzi">schulzi</tp:taxon-name-part></tp:taxon-name></italic> sp. nov. is distinctly polymorphic, the largest major workers 1.5 times longer than the smallest minor workers. Within the <italic><tp:taxon-name><tp:taxon-name-part taxon-name-part-type="genus" reg="Camponotus">C.</tp:taxon-name-part> <tp:taxon-name-part taxon-name-part-type="species" reg="kiesenwetteri">kiesenwetteri</tp:taxon-name-part></tp:taxon-name></italic> group, together with <italic><tp:taxon-name><tp:taxon-name-part taxon-name-part-type="genus" reg="Camponotus">C.</tp:taxon-name-part> <tp:taxon-name-part taxon-name-part-type="species" reg="boghossiani">boghossiani</tp:taxon-name-part></tp:taxon-name></italic>, <italic><tp:taxon-name><tp:taxon-name-part taxon-name-part-type="genus" reg="Camponotus">C.</tp:taxon-name-part> <tp:taxon-name-part taxon-name-part-type="species" reg="kiesenwetteri">kiesenwetteri</tp:taxon-name-part></tp:taxon-name></italic>, and <italic><tp:taxon-name><tp:taxon-name-part taxon-name-part-type="genus" reg="Camponotus">C.</tp:taxon-name-part> <tp:taxon-name-part taxon-name-part-type="species" reg="nitidescens">nitidescens</tp:taxon-name-part></tp:taxon-name></italic>, it forms a distinct complex characterized by a shallow but distinct metanotal groove. <italic><tp:taxon-name><tp:taxon-name-part taxon-name-part-type="genus" reg="Camponotus">Camponotus</tp:taxon-name-part> <tp:taxon-name-part taxon-name-part-type="species" reg="boghossiani">boghossiani</tp:taxon-name-part></tp:taxon-name></italic> and <italic><tp:taxon-name><tp:taxon-name-part taxon-name-part-type="genus" reg="Camponotus">C.</tp:taxon-name-part> <tp:taxon-name-part taxon-name-part-type="species" reg="kiesenwetteri">kiesenwetteri</tp:taxon-name-part></tp:taxon-name></italic> differ from <italic><tp:taxon-name><tp:taxon-name-part taxon-name-part-type="genus" reg="Camponotus">C.</tp:taxon-name-part> <tp:taxon-name-part taxon-name-part-type="species" reg="schulzi">schulzi</tp:taxon-name-part></tp:taxon-name></italic> in the matt body with strong and non-reduced sculpture on the whole head, mesosoma, and gaster (Figs <xref ref-type="fig" rid="F5">11–14</xref>). Additionally, <italic><tp:taxon-name><tp:taxon-name-part taxon-name-part-type="genus" reg="Camponotus">C.</tp:taxon-name-part> <tp:taxon-name-part taxon-name-part-type="species" reg="kiesenwetteri">kiesenwetteri</tp:taxon-name-part></tp:taxon-name></italic> differs in having well-developed, dentate protrusions on the posterior margin of propodeum, while in <italic><tp:taxon-name><tp:taxon-name-part taxon-name-part-type="genus" reg="Camponotus">C.</tp:taxon-name-part> <tp:taxon-name-part taxon-name-part-type="species" reg="schulzi">schulzi</tp:taxon-name-part></tp:taxon-name></italic> sp. nov. the posterior margin of the propodeum is lacking such structures; <italic><tp:taxon-name><tp:taxon-name-part taxon-name-part-type="genus" reg="Camponotus">C.</tp:taxon-name-part> <tp:taxon-name-part taxon-name-part-type="species" reg="boghossiani">boghossiani</tp:taxon-name-part></tp:taxon-name></italic> differs also in the base of antennal scape lacking an extension (Fig. <xref ref-type="fig" rid="F1">4</xref>), while in <italic><tp:taxon-name><tp:taxon-name-part taxon-name-part-type="genus" reg="Camponotus">C.</tp:taxon-name-part> <tp:taxon-name-part taxon-name-part-type="species" reg="schulzi">schulzi</tp:taxon-name-part></tp:taxon-name></italic> sp. nov. the extension is well marked (Fig. <xref ref-type="fig" rid="F1">3</xref>). <italic><tp:taxon-name><tp:taxon-name-part taxon-name-part-type="genus" reg="Camponotus">Camponotus</tp:taxon-name-part> <tp:taxon-name-part taxon-name-part-type="species" reg="nitidescens">nitidescens</tp:taxon-name-part></tp:taxon-name></italic> is the most similar to <italic><tp:taxon-name><tp:taxon-name-part taxon-name-part-type="genus" reg="Camponotus">C.</tp:taxon-name-part> <tp:taxon-name-part taxon-name-part-type="species" reg="schulzi">schulzi</tp:taxon-name-part></tp:taxon-name></italic> sp. nov., because both species have the mesosomal surface partly covered with weaker sculpture and especially the sides of mesosoma appear more or less shiny in both (Figs <xref ref-type="fig" rid="F5">15</xref>, <xref ref-type="fig" rid="F5">16</xref>). However, <italic><tp:taxon-name><tp:taxon-name-part taxon-name-part-type="genus" reg="Camponotus">C.</tp:taxon-name-part> <tp:taxon-name-part taxon-name-part-type="species" reg="nitidescens">nitidescens</tp:taxon-name-part></tp:taxon-name></italic> has the base of the antennal scape without extension (Fig. <xref ref-type="fig" rid="F1">4</xref>) while in <italic><tp:taxon-name><tp:taxon-name-part taxon-name-part-type="genus" reg="Camponotus">C.</tp:taxon-name-part> <tp:taxon-name-part taxon-name-part-type="species" reg="schulzi">schulzi</tp:taxon-name-part></tp:taxon-name></italic> sp. nov. the extension is well marked (Fig. <xref ref-type="fig" rid="F1">3</xref>). Both species are also broadly separated geographically. <italic><tp:taxon-name><tp:taxon-name-part taxon-name-part-type="genus" reg="Camponotus">Camponotus</tp:taxon-name-part> <tp:taxon-name-part taxon-name-part-type="species" reg="nitidescens">nitidescens</tp:taxon-name-part></tp:taxon-name></italic> has a narrow distribution range limited to the southern Ionian Islands, western Sterea Ellas, and Peloponnese. While <italic><tp:taxon-name><tp:taxon-name-part taxon-name-part-type="genus" reg="Camponotus">C.</tp:taxon-name-part> <tp:taxon-name-part taxon-name-part-type="species" reg="schulzi">schulzi</tp:taxon-name-part></tp:taxon-name></italic> sp. nov. was collected in western Turkey (Fig. <xref ref-type="fig" rid="F7">26</xref>). Species of the <italic><tp:taxon-name><tp:taxon-name-part taxon-name-part-type="genus" reg="Camponotus">C.</tp:taxon-name-part> <tp:taxon-name-part taxon-name-part-type="species" reg="piceus">piceus</tp:taxon-name-part></tp:taxon-name></italic> complex of the <italic><tp:taxon-name><tp:taxon-name-part taxon-name-part-type="genus" reg="Camponotus">Camponotus</tp:taxon-name-part> <tp:taxon-name-part taxon-name-part-type="species" reg="lateralis">lateralis</tp:taxon-name-part></tp:taxon-name></italic> group at first glance can appear similar to <italic><tp:taxon-name><tp:taxon-name-part taxon-name-part-type="genus" reg="Camponotus">C.</tp:taxon-name-part> <tp:taxon-name-part taxon-name-part-type="species" reg="schulzi">schulzi</tp:taxon-name-part></tp:taxon-name></italic> sp. nov. but they differ in less-sculptured mesosoma and gaster. Especially their gaster is shinier and not as regularly reticulate or granulate as in <italic><tp:taxon-name><tp:taxon-name-part taxon-name-part-type="genus" reg="Camponotus">C.</tp:taxon-name-part> <tp:taxon-name-part taxon-name-part-type="species" reg="schulzi">schulzi</tp:taxon-name-part></tp:taxon-name></italic> sp. nov.</p><fig id="F5" position="float" orientation="portrait"><object-id xmlns:xlink="http://www.w3.org/1999/xlink" content-type="doi" xlink:type="simple">10.3897/zookeys.899.46933.figures11-16</object-id><object-id xmlns:xlink="http://www.w3.org/1999/xlink" content-type="arpha" xlink:type="simple">7287B1E2-3B4D-5478-B81D-80A5570D4BF0</object-id><label>Figures 11–16.</label><caption><p>Workers in lateral view <bold>11, 13, 15</bold> major <bold>12, 14, 16</bold> minor: <bold>11, 12</bold><italic><tp:taxon-name><tp:taxon-name-part taxon-name-part-type="genus" reg="Camponotus">Camponotus</tp:taxon-name-part> <tp:taxon-name-part taxon-name-part-type="species" reg="boghossiani">boghossiani</tp:taxon-name-part></tp:taxon-name></italic> Forel <bold>13, 14</bold><italic><tp:taxon-name><tp:taxon-name-part taxon-name-part-type="genus" reg="Camponotus">C.</tp:taxon-name-part> <tp:taxon-name-part taxon-name-part-type="species" reg="kiesenwetteri">kiesenwetteri</tp:taxon-name-part></tp:taxon-name></italic> (Roger) <bold>15, 16</bold><italic><tp:taxon-name><tp:taxon-name-part taxon-name-part-type="genus" reg="Camponotus">C.</tp:taxon-name-part> <tp:taxon-name-part taxon-name-part-type="species" reg="nitidescens">nitidescens</tp:taxon-name-part></tp:taxon-name></italic> Forel.</p></caption><graphic xmlns:xlink="http://www.w3.org/1999/xlink" xlink:href="zookeys-899-085-g005.jpg" position="float" orientation="portrait" xlink:type="simple" id="oo_364549.jpg"><uri content-type="original_file" xlink:type="simple">https://binary.pensoft.net/fig/364549</uri></graphic></fig><fig id="F6" position="float" orientation="portrait"><object-id xmlns:xlink="http://www.w3.org/1999/xlink" content-type="doi" xlink:type="simple">10.3897/zookeys.899.46933.figures17-22</object-id><object-id xmlns:xlink="http://www.w3.org/1999/xlink" content-type="arpha" xlink:type="simple">07960817-7A2A-593D-B42E-EA1C4E0D0355</object-id><label>Figures 17–22.</label><caption><p>Workers in lateral view <bold>17, 19, 21</bold> major <bold>18, 20, 22</bold> minor: <bold>17, 18</bold><italic><tp:taxon-name><tp:taxon-name-part taxon-name-part-type="genus" reg="Camponotus">Camponotus</tp:taxon-name-part> <tp:taxon-name-part taxon-name-part-type="species" reg="aegaeus">aegaeus</tp:taxon-name-part></tp:taxon-name></italic> Emery <bold>19, 20</bold><italic><tp:taxon-name><tp:taxon-name-part taxon-name-part-type="genus" reg="Camponotus">C.</tp:taxon-name-part> <tp:taxon-name-part taxon-name-part-type="species" reg="libanicus">libanicus</tp:taxon-name-part></tp:taxon-name></italic> André <bold>21, 22</bold><italic><tp:taxon-name><tp:taxon-name-part taxon-name-part-type="genus" reg="Camponotus">C.</tp:taxon-name-part> <tp:taxon-name-part taxon-name-part-type="species" reg="aktaci">aktaci</tp:taxon-name-part></tp:taxon-name></italic> Karaman.</p></caption><graphic xmlns:xlink="http://www.w3.org/1999/xlink" xlink:href="zookeys-899-085-g006.jpg" position="float" orientation="portrait" xlink:type="simple" id="oo_364550.jpg"><uri content-type="original_file" xlink:type="simple">https://binary.pensoft.net/fig/364550</uri></graphic></fig></tp:treatment-sec><tp:treatment-sec><!--Section generated to contain objects referenced in tp:taxon-treatment.--><fig id="F8" position="float" orientation="portrait"><object-id xmlns:xlink="http://www.w3.org/1999/xlink" content-type="doi" xlink:type="simple">10.3897/zookeys.899.46933.figures31-34</object-id><object-id xmlns:xlink="http://www.w3.org/1999/xlink" content-type="arpha" xlink:type="simple">0A2C5448-EFFF-570C-A9A9-AF7526B4BE83</object-id><label>Figures 31–34.</label><caption><p>Habitat suitability and distribution <bold>31, 32</bold><italic><tp:taxon-name><tp:taxon-name-part taxon-name-part-type="genus" reg="Camponotus">Camponotus</tp:taxon-name-part> <tp:taxon-name-part taxon-name-part-type="species" reg="libanicus">libanicus</tp:taxon-name-part></tp:taxon-name></italic><bold>33, 34</bold><italic><tp:taxon-name><tp:taxon-name-part taxon-name-part-type="genus" reg="Camponotus">Camponotus</tp:taxon-name-part> <tp:taxon-name-part taxon-name-part-type="species" reg="nitidescens">nitidescens</tp:taxon-name-part></tp:taxon-name></italic><bold>35</bold> distribution of <italic><tp:taxon-name><tp:taxon-name-part taxon-name-part-type="genus" reg="Camponotus">Camponotus</tp:taxon-name-part> <tp:taxon-name-part taxon-name-part-type="species" reg="schulzi">schulzi</tp:taxon-name-part></tp:taxon-name></italic><bold>36</bold> the Aegean with adjacent regions.</p></caption><graphic xmlns:xlink="http://www.w3.org/1999/xlink" xlink:href="zookeys-899-085-g008.jpg" position="float" orientation="portrait" xlink:type="simple" id="oo_364552.jpg"><uri content-type="original_file" xlink:type="simple">https://binary.pensoft.net/fig/364552</uri></graphic></fig><fig id="F7" position="float" orientation="portrait"><object-id xmlns:xlink="http://www.w3.org/1999/xlink" content-type="doi" xlink:type="simple">10.3897/zookeys.899.46933.figures23-30</object-id><object-id xmlns:xlink="http://www.w3.org/1999/xlink" content-type="arpha" xlink:type="simple">B3E9775D-F2B2-58C6-AA8D-6DA77ABECB3D</object-id><label>Figures 23–30.</label><caption><p>Habitat suitability and distribution <bold>23, 24</bold><italic><tp:taxon-name><tp:taxon-name-part taxon-name-part-type="genus" reg="Camponotus">Camponotus</tp:taxon-name-part> <tp:taxon-name-part taxon-name-part-type="species" reg="aegaeus">aegaeus</tp:taxon-name-part></tp:taxon-name></italic><bold>25, 26</bold><italic><tp:taxon-name><tp:taxon-name-part taxon-name-part-type="genus" reg="Camponotus">Camponotus</tp:taxon-name-part> <tp:taxon-name-part taxon-name-part-type="species" reg="aktaci">aktaci</tp:taxon-name-part></tp:taxon-name></italic><bold>27, 28</bold><italic><tp:taxon-name><tp:taxon-name-part taxon-name-part-type="genus" reg="Camponotus">Camponotus</tp:taxon-name-part> <tp:taxon-name-part taxon-name-part-type="species" reg="boghossiani">boghossiani</tp:taxon-name-part></tp:taxon-name></italic><bold>29, 30</bold><italic><tp:taxon-name><tp:taxon-name-part taxon-name-part-type="genus" reg="Camponotus">Camponotus</tp:taxon-name-part> <tp:taxon-name-part taxon-name-part-type="species" reg="kiesenwettri">kiesenwettri</tp:taxon-name-part></tp:taxon-name></italic>.</p></caption><graphic xmlns:xlink="http://www.w3.org/1999/xlink" xlink:href="zookeys-899-085-g007.jpg" position="float" orientation="portrait" xlink:type="simple" id="oo_364551.jpg"><uri content-type="original_file" xlink:type="simple">https://binary.pensoft.net/fig/364551</uri></graphic></fig></tp:treatment-sec></tp:taxon-treatment>
